# Supplementary material for: Identification of ChIP-seq and RIME grade antibodies for Estrogen Receptor alpha
Source: PLoS One. 2019 Apr 10;14(4):e0215340. doi: 10.1371/journal.pone.0215340 (PMC6457525; doi:10.1371/journal.pone.0215340)
Supplement: S2 File — The file contains the protein intensities across all the different RIME samples based on a label free quantification method using the Minora algorithm in Proteome Discoverer 2.2. (XLSX) [file pone.0215340.s003.xlsx]

## Sheet: protein_intensities
_	_	_	_	_	raw intensities								within-group normalized intensities								log2 scaled intensities
Accession	Description	Exp. q-value: Combined	# PSMs	# Unique Peptides	IgG1	IgG2	abcam 1	abcam 2	Millipore 1	Millipore 2	santa cruz 1	santa cruz 2	IgG1	IgG2	abcam 1	abcam 2	Millipore 1	Millipore 2	santa cruz 1	santa cruz 2	IgG1	IgG2	abcam 1	abcam 2	Millipore 1	Millipore 2	santa cruz 1	santa cruz 2
P35527	Keratin, type I cytoskeletal 9 OS=Homo sapiens OX=9606 GN=KRT9 PE=1 SV=3	0	986	35	4.10741e+08	1.34573e+09	2.93982e+08	5.72481e+08	4.60133e+08	8.68271e+08	5.09603e+08	7.87895e+08	5.67612e+08	1.34573e+09	6.38725e+08	8.71929e+08	7.08402e+08	1.1627e+09	7.66837e+08	7.87895e+08	-0.593091	0.652323	-0.4228	0.0262157	-0.273428	0.441406	-0.159075	-0.119993
Q08211	ATP-dependent RNA helicase A OS=Homo sapiens OX=9606 GN=DHX9 PE=1 SV=4	0	430	49	1.77733e+07	2.37991e+07	2.79805e+07	4.9076e+07	5.99825e+07	8.93744e+07	1.03918e+09	2.25493e+09	2.45613e+07	2.37991e+07	6.07922e+07	7.47462e+07	9.23466e+07	1.19681e+08	1.56372e+09	2.25493e+09	-4.42285	-4.46834	-3.11536	-2.81724	-2.51218	-2.13813	1.5696	2.09769
P04264	Keratin, type II cytoskeletal 1 OS=Homo sapiens OX=9606 GN=KRT1 PE=1 SV=6	0	740	36	4.8762e+08	1.14211e+09	4.06911e+08	5.32904e+08	5.63277e+08	8.42416e+08	6.32757e+08	7.67377e+08	6.73853e+08	1.14211e+09	8.84082e+08	8.11651e+08	8.67198e+08	1.12807e+09	9.52155e+08	7.67377e+08	-0.422791	0.338406	-0.0310454	-0.154366	-0.0588635	0.320564	0.0759716	-0.23529
P05787	Keratin, type II cytoskeletal 8 OS=Homo sapiens OX=9606 GN=KRT8 PE=1 SV=7	0	580	34	2.35728e+08	2.79524e+08	4.20188e+08	6.21258e+08	4.62479e+08	4.21441e+08	7.80436e+08	1.04793e+09	3.25757e+08	2.79524e+08	9.12927e+08	9.4622e+08	7.12013e+08	5.64348e+08	1.17438e+09	1.04793e+09	-1.19419	-1.41502	0.292508	0.344184	-0.066087	-0.401405	0.655835	0.491485
P05783	Keratin, type I cytoskeletal 18 OS=Homo sapiens OX=9606 GN=KRT18 PE=1 SV=2	0	457	33	6.55591e+07	1.00395e+08	1.43386e+08	2.09104e+08	1.65514e+08	1.55372e+08	3.04616e+08	3.9279e+08	9.05974e+07	1.00395e+08	3.11529e+08	3.1848e+08	2.54818e+08	2.08058e+08	4.58378e+08	3.9279e+08	-1.55865	-1.41051	0.223171	0.255008	-0.0667254	-0.359209	0.780342	0.557563
P13645	Keratin, type I cytoskeletal 10 OS=Homo sapiens OX=9606 GN=KRT10 PE=1 SV=6	0	491	25	4.31787e+08	5.02677e+08	3.96941e+08	3.38667e+08	4.6517e+08	3.2555e+08	4.2966e+08	2.87087e+08	5.96695e+08	5.02677e+08	8.6242e+08	5.15814e+08	7.16156e+08	4.35942e+08	6.46541e+08	2.87087e+08	0.0649776	-0.182383	0.596375	-0.145164	0.328258	-0.387881	0.180726	-0.990528
P14866	Heterogeneous nuclear ribonucleoprotein L OS=Homo sapiens OX=9606 GN=HNRNPL PE=1 SV=2	0	266	19	1.1926e+08	5.04503e+08	1.65017e+08	3.57692e+08	3.25449e+08	5.21706e+08	2.02301e+08	4.75764e+08	1.64808e+08	5.04503e+08	3.58526e+08	5.4479e+08	5.01047e+08	6.98614e+08	3.04417e+08	4.75764e+08	-1.42997	0.184114	-0.308671	0.294949	0.174197	0.653745	-0.544701	0.0994947
P35908	Keratin, type II cytoskeletal 2 epidermal OS=Homo sapiens OX=9606 GN=KRT2 PE=1 SV=2	0	404	32	1.83639e+08	3.74586e+08	1.85708e+08	1.49958e+08	2.40606e+08	1.70936e+08	2.32435e+08	1.49703e+08	2.53774e+08	3.74586e+08	4.03482e+08	2.28397e+08	3.70426e+08	2.28899e+08	3.49761e+08	1.49703e+08	-0.216575	0.345175	0.452383	-0.368579	0.329066	-0.36541	0.246249	-0.978017
P61978	Heterogeneous nuclear ribonucleoprotein K OS=Homo sapiens OX=9606 GN=HNRNPK PE=1 SV=1	0	413	23	6.10101e+07	6.58875e+07	1.80795e+08	2.13768e+08	1.22413e+09	1.51347e+09	3.68966e+08	5.62561e+08	8.43112e+07	6.58875e+07	3.92807e+08	3.25584e+08	1.88462e+09	2.02668e+09	5.55211e+08	5.62561e+08	-3.12827	-3.48399	-0.90825	-1.17904	1.35413	1.45898	-0.409034	-0.39006
Q13428	Treacle protein OS=Homo sapiens OX=9606 GN=TCOF1 PE=1 SV=3	0	295	23	1.04725e+08	7.95816e+07	1.07486e+08	1.89509e+08	1.08814e+08	8.70019e+07	7.69321e+07	9.89262e+07	1.44722e+08	7.95816e+07	2.33531e+08	2.88636e+08	1.67526e+08	1.16504e+08	1.15765e+08	9.89262e+07	-0.105013	-0.96779	0.585317	0.890956	0.10609	-0.41792	-0.427093	-0.653872
P09651	Heterogeneous nuclear ribonucleoprotein A1 OS=Homo sapiens OX=9606 GN=HNRNPA1 PE=1 SV=5	0	263	20	3.02587e+07	4.84174e+07	7.25878e+07	1.01907e+08	2.97116e+08	3.6098e+08	1.99812e+08	3.8777e+08	4.18151e+07	4.84174e+07	1.57709e+08	1.55211e+08	4.57428e+08	4.83385e+08	3.00671e+08	3.8777e+08	-2.60302	-2.39152	-0.687852	-0.710885	0.848428	0.928056	0.24307	0.610082
P35579	Myosin-9 OS=Homo sapiens OX=9606 GN=MYH9 PE=1 SV=4	0	151	46	7.57954e+06	7.30605e+06	5.96432e+07	7.65921e+07	6.16281e+06	3.44281e+06	4.96786e+06	5.37999e+06	1.04743e+07	7.30605e+06	1.29585e+08	1.16655e+08	9.48801e+06	4.61024e+06	7.47551e+06	5.37999e+06	-1.79596	-2.31565	1.83301	1.68136	-1.93864	-2.97991	-2.28258	-2.75714
Q9UQ35	Serine/arginine repetitive matrix protein 2 OS=Homo sapiens OX=9606 GN=SRRM2 PE=1 SV=2	0	259	31	1.47096e+08	8.9949e+07	1.84251e+08	2.6648e+08	1.82636e+08	1.21109e+08	1.26499e+08	1.22061e+08	2.03275e+08	8.9949e+07	4.00316e+08	4.05868e+08	2.81179e+08	1.62176e+08	1.90352e+08	1.22061e+08	-0.190049	-1.3663	0.787654	0.807525	0.278004	-0.515925	-0.284811	-0.925878
Q12906	Interleukin enhancer-binding factor 3 OS=Homo sapiens OX=9606 GN=ILF3 PE=1 SV=3	0	255	29	1.07445e+07	1.27345e+07	2.52494e+07	3.32968e+07	7.36816e+07	9.18361e+07	92583898	1.76125e+08	1.4848e+07	1.27345e+07	5.48584e+07	5.07134e+07	1.13437e+08	1.22977e+08	1.39318e+08	1.76125e+08	-2.52779	-2.74931	-0.642343	-0.75569	0.405764	0.522262	0.702251	1.04047
P19338	Nucleolin OS=Homo sapiens OX=9606 GN=NCL PE=1 SV=3	0	276	32	3.87007e+07	4.32034e+07	8.39422e+07	1.31573e+08	1.10727e+08	1.37893e+08	1.01959e+08	1.64708e+08	5.34813e+07	4.32034e+07	1.82378e+08	2.00396e+08	1.70471e+08	1.84652e+08	1.53425e+08	1.64708e+08	-1.42986	-1.73774	0.339971	0.475888	0.242564	0.357845	0.0905669	0.192946
P03372	Estrogen receptor OS=Homo sapiens OX=9606 GN=ESR1 PE=1 SV=2	0	227	25	1.98168e+06	2.92106e+06	2.63223e+08	3.52701e+08	1.96763e+08	2.49981e+08	2.37495e+08	3.68663e+08	2.73853e+06	2.92106e+06	5.71894e+08	5.37188e+08	3.02928e+08	3.34747e+08	3.57376e+08	3.68663e+08	-6.82183	-6.72873	0.884379	0.794058	-0.0323948	0.111703	0.206072	0.250932
P22626	Heterogeneous nuclear ribonucleoproteins A2/B1 OS=Homo sapiens OX=9606 GN=HNRNPA2B1 PE=1 SV=2	0	316	26	6.90202e+07	7.76282e+07	1.47748e+08	1.71786e+08	5.92871e+08	7.06518e+08	4.12014e+08	5.90868e+08	9.53805e+07	7.76282e+07	3.21008e+08	2.61642e+08	9.1276e+08	9.46093e+08	6.19987e+08	5.90868e+08	-2.32576	-2.62287	-0.574917	-0.869933	0.932709	0.984457	0.374712	0.30531
Q00839	Heterogeneous nuclear ribonucleoprotein U OS=Homo sapiens OX=9606 GN=HNRNPU PE=1 SV=6	0	242	25	78087669	5.46325e+07	1.47146e+08	1.34135e+08	4.5876e+08	5.24331e+08	4.11143e+08	5.46184e+08	1.07911e+08	5.46325e+07	3.19699e+08	2.04297e+08	7.06288e+08	7.02129e+08	6.18677e+08	5.46184e+08	-1.91688	-2.89889	-0.350007	-0.996051	0.793537	0.785016	0.602468	0.422669
Q00610	Clathrin heavy chain 1 OS=Homo sapiens OX=9606 GN=CLTC PE=1 SV=5	0	147	43	3.29454e+06	4.13854e+06	7.6182e+06	1.39426e+07	1.41254e+08	1.89657e+08	1.414e+07	2.27817e+07	4.55279e+06	4.13854e+06	1.65518e+07	2.12356e+07	2.17468e+08	2.53968e+08	2.12774e+07	2.27817e+07	-3.94761	-4.08524	-2.08544	-1.72595	1.6303	1.85414	-1.72311	-1.62456
P08238	Heat shock protein HSP 90-beta OS=Homo sapiens OX=9606 GN=HSP90AB1 PE=1 SV=4	0	187	19	3.74824e+06	3.65691e+06	1.7012e+07	2.85947e+07	1.30509e+07	1.37681e+07	1.28689e+08	2.09043e+08	5.17977e+06	3.65691e+06	3.69613e+07	4.35518e+07	2.00926e+07	1.84368e+07	1.93648e+08	2.09043e+08	-3.67851	-4.18077	-0.843456	-0.606737	-1.72281	-1.84689	1.54589	1.65626
P48552	Nuclear receptor-interacting protein 1 OS=Homo sapiens OX=9606 GN=NRIP1 PE=1 SV=2	0	183	45	3.37981e+07	6.30634e+06	4.52592e+07	5.48985e+07	4.24008e+07	4.71097e+07	4.31764e+07	7.65667e+07	4.67063e+07	6.30634e+06	9.8333e+07	8.36143e+07	6.52785e+07	6.30842e+07	6.49706e+07	7.65667e+07	-0.434193	-3.32294	0.639864	0.405938	0.048797	-0.000532069	0.0419753	0.278906
P08727	Keratin, type I cytoskeletal 19 OS=Homo sapiens OX=9606 GN=KRT19 PE=1 SV=4	0	360	19	7.15093e+07	9.25553e+07	1.4331e+08	2.00051e+08	1.61827e+08	1.47792e+08	2.5549e+08	3.10382e+08	9.88202e+07	9.25553e+07	3.11365e+08	3.04692e+08	2.49142e+08	1.97907e+08	3.84455e+08	3.10382e+08	-1.30202	-1.39651	0.353711	0.322453	0.0320676	-0.300074	0.657917	0.349147
P17844	Probable ATP-dependent RNA helicase DDX5 OS=Homo sapiens OX=9606 GN=DDX5 PE=1 SV=1	0	294	28	3.3885e+07	3.60356e+07	1.10709e+08	1.45847e+08	2.95949e+08	3.77472e+08	2.63198e+08	4.30324e+08	4.68264e+07	3.60356e+07	2.40533e+08	2.22135e+08	4.5563e+08	5.0547e+08	3.96053e+08	4.30324e+08	-2.63872	-3.01663	-0.277885	-0.392682	0.643745	0.793507	0.441575	0.561304
P15924	Desmoplakin OS=Homo sapiens OX=9606 GN=DSP PE=1 SV=3	0	235	62	2.09433e+07	5.45906e+07	3.27431e+07	5.65581e+07	3.07216e+07	4.54437e+07	3.92054e+07	6.14e+07	2.8942e+07	5.45906e+07	7.11398e+07	8.6142e+07	4.72978e+07	6.08534e+07	5.89952e+07	6.14e+07	-1.01946	-0.103972	0.278031	0.554091	-0.310853	0.0527125	0.0079717	0.0656138
O60506	Heterogeneous nuclear ribonucleoprotein Q OS=Homo sapiens OX=9606 GN=SYNCRIP PE=1 SV=2	0	220	27	6.34539e+06	9.24885e+06	1.38645e+07	2.01495e+07	4.56856e+07	5.97213e+07	3.27552e+07	5.9537e+07	8.76883e+06	9.24885e+06	3.0123e+07	3.06891e+07	7.03357e+07	7.99724e+07	4.92891e+07	5.9537e+07	-2.26834	-2.19145	-0.487934	-0.461071	0.735459	0.920706	0.222472	0.494989
Q15233	Non-POU domain-containing octamer-binding protein OS=Homo sapiens OX=9606 GN=NONO PE=1 SV=4	0	288	22	2.0106e+07	2.29457e+07	6.62492e+07	8.73094e+07	1.32723e+08	1.68611e+08	1.94963e+08	3.18499e+08	2.7785e+07	2.29457e+07	1.43937e+08	1.32978e+08	2.04334e+08	2.25786e+08	2.93375e+08	3.18499e+08	-2.62335	-2.89943	-0.250286	-0.364534	0.255206	0.399231	0.777023	0.895562
P21333	Filamin-A OS=Homo sapiens OX=9606 GN=FLNA PE=1 SV=4	0	158	41	1.51272e+07	2.27829e+07	3.20312e+07	5.11342e+07	6.35566e+07	7.81837e+07	6.34214e+07	1.03476e+08	2.09046e+07	2.27829e+07	6.9593e+07	7.7881e+07	9.7849e+07	1.04695e+08	9.54348e+07	1.03476e+08	-1.8252	-1.70107	-0.0900856	0.0722432	0.40153	0.499097	0.365488	0.482198
Q13501	Sequestosome-1 OS=Homo sapiens OX=9606 GN=SQSTM1 PE=1 SV=1	0	150	16	975559	1.06479e+06	1.97098e+06	1.36027e+06	1.73936e+08	2.39328e+08	7.45956e+08	1108167109	1.34815e+06	1.06479e+06	4.28227e+06	2.07179e+06	2.67784e+08	3.20483e+08	1.12249e+09	1108167109	-8.03443	-8.37485	-6.36704	-7.41453	-0.400483	-0.141307	1.66708	1.64855
P52272	Heterogeneous nuclear ribonucleoprotein M OS=Homo sapiens OX=9606 GN=HNRNPM PE=1 SV=3	0	266	31	2.12874e+07	2.62826e+07	7.77132e+07	1.05279e+08	1.62991e+08	2.0836e+08	2.3712e+08	3.99546e+08	2.94176e+07	2.62826e+07	1.68845e+08	1.60348e+08	2.50934e+08	2.79014e+08	3.56812e+08	3.99546e+08	-2.82806	-2.99063	-0.307114	-0.381606	0.264498	0.417525	0.772352	0.93555
P23246	Splicing factor, proline- and glutamine-rich OS=Homo sapiens OX=9606 GN=SFPQ PE=1 SV=2	0	210	23	2.29999e+07	2.08257e+07	7.86833e+07	8.28303e+07	1.5026e+08	1.56944e+08	1.77032e+08	2.59572e+08	3.1784e+07	2.08257e+07	1.70952e+08	1.26156e+08	2.31334e+08	2.10163e+08	2.66393e+08	2.59572e+08	-2.37301	-2.98295	0.0542144	-0.384167	0.490597	0.352126	0.694173	0.656756
P43243	Matrin-3 OS=Homo sapiens OX=9606 GN=MATR3 PE=1 SV=2	0	166	28	5.66651e+06	5.19505e+06	3.23128e+07	4.15135e+07	6.65188e+07	8.82419e+07	9.29322e+07	1.27562e+08	7.83067e+06	5.19505e+06	7.02049e+07	6.3228e+07	1.0241e+08	1.18164e+08	1.39842e+08	1.27562e+08	-3.34019	-3.93219	-0.17583	-0.326838	0.368876	0.575319	0.818321	0.685719
P49327	Fatty acid synthase OS=Homo sapiens OX=9606 GN=FASN PE=1 SV=3	0	150	45	3.39716e+07	1.69262e+07	3.08823e+07	3.02608e+07	2.63776e+07	2.64572e+07	5.09904e+07	6.43447e+07	4.69461e+07	1.69262e+07	6.7097e+07	4.60894e+07	4.06098e+07	3.54286e+07	7.67289e+07	6.43447e+07	-0.0697436	-1.54149	0.445499	-0.0963145	-0.27892	-0.475834	0.639021	0.385074
P31943	Heterogeneous nuclear ribonucleoprotein H OS=Homo sapiens OX=9606 GN=HNRNPH1 PE=1 SV=4	0	240	9	5.33016e+06	7.37696e+06	2.43759e+07	2.90881e+07	9.55341e+07	1.22342e+08	6.19047e+07	1.15986e+08	7.36585e+06	7.37696e+06	5.29607e+07	4.43033e+07	1.4708e+08	1.63827e+08	9.31526e+07	1.15986e+08	-3.42305	-3.42087	-0.577052	-0.834561	0.896559	1.05213	0.237622	0.553908
P07900	Heat shock protein HSP 90-alpha OS=Homo sapiens OX=9606 GN=HSP90AA1 PE=1 SV=5	0	154	17	718718	2.23119e+06	1.21345e+07	1.4668e+07	4.44459e+06	4.95387e+06	6.00118e+07	8.79047e+07	993211	2.23119e+06	2.63642e+07	2.23405e+07	6.84271e+06	6.6337e+06	9.03041e+07	8.79047e+07	-4.93828	-3.77064	-0.207946	-0.446868	-2.15389	-2.19864	1.56826	1.52941
Q9UPN4	Centrosomal protein of 131 kDa OS=Homo sapiens OX=9606 GN=CEP131 PE=1 SV=3	0	116	40	1.66766e+07	2.43202e+07	5.05426e+06	4.22104e+06	2.01642e+06	1.22061e+06	9.43988e+07	9.2195e+07	2.30458e+07	2.43202e+07	1.09812e+07	6.42895e+06	3.1044e+06	1.63451e+06	1.42049e+08	9.2195e+07	-0.720352	-0.6427	-1.78982	-2.5622	-3.61247	-4.53792	1.90346	1.27983
P08779	Keratin, type I cytoskeletal 16 OS=Homo sapiens OX=9606 GN=KRT16 PE=1 SV=4	0	162	13	1.19137e+07	9.00551e+06	9.6787e+06	2.15418e+07	2.85711e+07	1.56264e+07	1.62526e+07	7.15228e+06	1.64638e+07	9.00551e+06	2.10286e+07	3.28096e+07	4.39868e+07	2.09252e+07	2.44565e+07	7.15228e+06	-0.416796	-1.28722	-0.0637453	0.578023	1.00098	-0.0708516	0.154119	-1.61962
Q9Y6Q9	Nuclear receptor coactivator 3 OS=Homo sapiens OX=9606 GN=NCOA3 PE=1 SV=1	0	122	27	3.33092e+06	1.59113e+06	1.47798e+07	2.97368e+07	1.312e+07	2.23263e+07	2.42419e+07	4.44213e+07	4.60307e+06	1.59113e+06	3.21116e+07	4.52913e+07	2.0199e+07	2.9897e+07	3.64785e+07	4.44213e+07	-2.54286	-4.07541	0.259564	0.755702	-0.409245	0.156472	0.443517	0.72772
Q92945	Far upstream element-binding protein 2 OS=Homo sapiens OX=9606 GN=KHSRP PE=1 SV=4	0	163	22	9.43127e+06	1.1449e+07	2.58839e+07	3.72633e+07	1.29076e+08	8.31822e+07	2.02832e+08	9.4505e+07	1.30333e+07	1.1449e+07	5.6237e+07	5.67546e+07	1.9872e+08	1.11389e+08	3.05216e+08	9.4505e+07	-3.02261	-3.20959	-0.913288	-0.900069	0.90786	0.072725	1.52695	-0.164416
Q15424	Scaffold attachment factor B1 OS=Homo sapiens OX=9606 GN=SAFB PE=1 SV=4	0	134	12	1.58106e+07	5.36384e+06	3.60334e+07	1.76027e+07	3.27867e+07	2.14718e+07	1.85666e+07	1.29849e+07	2.18489e+07	5.36384e+06	7.82884e+07	2.68101e+07	5.0477e+07	2.87527e+07	2.79386e+07	1.29849e+07	-0.530446	-2.55667	1.31079	-0.235232	0.677618	-0.13431	-0.175751	-1.28117
P35637	RNA-binding protein FUS OS=Homo sapiens OX=9606 GN=FUS PE=1 SV=1	0	224	12	2.61016e+07	3.13419e+07	6.42124e+07	7.37967e+07	1.68669e+08	1.83221e+08	1.07294e+08	2.45214e+08	3.60704e+07	3.13419e+07	1.39512e+08	1.12398e+08	2.59675e+08	2.4535e+08	1.61453e+08	2.45214e+08	-2.09289	-2.29561	-0.141386	-0.453164	0.754932	0.673067	0.0693387	0.672266
Q15149	Plectin OS=Homo sapiens OX=9606 GN=PLEC PE=1 SV=3	0	149	46	8.89932e+07	1.41275e+07	1.74328e+07	1.55318e+07	1.92742e+07	1.27151e+07	1.73828e+07	1.60343e+07	1.22982e+08	1.41275e+07	3.78756e+07	2.36561e+07	2.96737e+07	1.70267e+07	2.61572e+07	1.60343e+07	1.77472	-1.34714	0.0756153	-0.603444	-0.27647	-1.07785	-0.458448	-1.16449
P11387	DNA topoisomerase 1 OS=Homo sapiens OX=9606 GN=TOP1 PE=1 SV=2	0	197	29	1.15708e+08	1.45408e+08	1.32499e+08	3.43504e+08	1.21467e+08	1.50247e+08	8.51939e+07	1.82501e+08	1.599e+08	1.45408e+08	2.87875e+08	5.2318e+08	1.87005e+08	2.01195e+08	1.28197e+08	1.82501e+08	-0.504938	-0.641996	0.343336	1.2052	-0.279026	-0.173512	-0.823738	-0.314205
Q92841	Probable ATP-dependent RNA helicase DDX17 OS=Homo sapiens OX=9606 GN=DDX17 PE=1 SV=2	0	205	27	1.31262e+07	1.16355e+07	4.30759e+07	5.74434e+07	1.26336e+08	1.57318e+08	9.70794e+07	1.44843e+08	1.81394e+07	1.16355e+07	9.35896e+07	8.74904e+07	1.94501e+08	2.10664e+08	1.46082e+08	1.44843e+08	-2.64382	-3.28442	-0.276597	-0.37382	0.778765	0.893928	0.365766	0.353474
Q9BUJ2	Heterogeneous nuclear ribonucleoprotein U-like protein 1 OS=Homo sapiens OX=9606 GN=HNRNPUL1 PE=1 SV=2	0	115	22	2.63202e+06	2.7651e+06	7.29414e+06	1.02293e+07	7.68016e+07	8.04911e+07	2.14809e+07	3.63204e+07	3.63724e+06	2.7651e+06	1.58477e+07	1.55799e+07	1.1824e+08	1.07785e+08	3.23239e+07	3.63204e+07	-3.51436	-3.90988	-1.39101	-1.4156	1.50837	1.3748	-0.362682	-0.194501
Q96AE4	Far upstream element-binding protein 1 OS=Homo sapiens OX=9606 GN=FUBP1 PE=1 SV=3	0	151	17	7.04899e+06	8.12732e+06	2.26927e+07	2.75217e+07	5.33293e+07	6.6928e+07	5.1567e+07	8.04983e+07	9.74114e+06	8.12732e+06	4.93036e+07	4.19175e+07	8.21036e+07	8.96229e+07	7.75966e+07	8.04983e+07	-2.49369	-2.755	-0.154163	-0.388305	0.58159	0.708011	0.500137	0.553101
P11142	Heat shock cognate 71 kDa protein OS=Homo sapiens OX=9606 GN=HSPA8 PE=1 SV=1	0	163	21	1.2827e+07	1.60249e+07	3.25034e+07	5.57118e+07	3.64923e+07	3.85574e+07	8.13014e+07	1.29719e+08	1.77259e+07	1.60249e+07	7.06189e+07	8.4853e+07	5.61821e+07	5.1632e+07	1.2234e+08	1.29719e+08	-1.95313	-2.09867	0.0410679	0.305979	-0.288877	-0.410722	0.83384	0.918333
P38159	RNA-binding motif protein, X chromosome OS=Homo sapiens OX=9606 GN=RBMX PE=1 SV=3	0	229	7	4.31407e+07	2.21006e+07	8.47462e+07	7.095e+07	1.52776e+08	1.2872e+08	8.92411e+07	1.17256e+08	5.9617e+07	2.21006e+07	1.84125e+08	1.08062e+08	2.35207e+08	1.72368e+08	1.34288e+08	1.17256e+08	-1.11501	-2.54664	0.511885	-0.256942	0.865133	0.41669	0.0565247	-0.139142
Q8IX12	Cell division cycle and apoptosis regulator protein 1 OS=Homo sapiens OX=9606 GN=CCAR1 PE=1 SV=2	0	64	24	2.07004e+06	1.03882e+06	4.73115e+06	1.73454e+06	4.77603e+07	5.24827e+07	6.22473e+06	2.616e+06	2.86063e+06	1.03882e+06	1.02792e+07	2.64183e+06	7.35297e+07	7.02793e+07	9.3668e+06	2.616e+06	-2.91506	-4.37645	-1.06973	-3.02986	1.76886	1.70364	-1.20384	-3.04403
Q7Z6E9	E3 ubiquitin-protein ligase RBBP6 OS=Homo sapiens OX=9606 GN=RBBP6 PE=1 SV=1	0	131	23	4.62375e+07	3.58024e+07	4.51539e+07	8.65449e+07	5.91146e+07	4.03388e+07	3.74825e+07	3.97865e+07	6.38965e+07	3.58024e+07	9.81043e+07	1.31814e+08	9.10103e+07	5.40174e+07	5.64026e+07	3.97865e+07	-0.159262	-0.994944	0.459317	0.885433	0.351031	-0.401576	-0.339237	-0.842722
P51991	Heterogeneous nuclear ribonucleoprotein A3 OS=Homo sapiens OX=9606 GN=HNRNPA3 PE=1 SV=2	0	146	16	2.77893e+07	2.6604e+07	6.06685e+07	7.11791e+07	2.32512e+08	2.72688e+08	1.54635e+08	2.71202e+08	3.84026e+07	2.6604e+07	1.31812e+08	1.08411e+08	3.57966e+08	3.65154e+08	2.3269e+08	2.71202e+08	-2.3183	-2.84786	-0.539087	-0.821064	0.90225	0.930933	0.280839	0.501796
P18583	Protein SON OS=Homo sapiens OX=9606 GN=SON PE=1 SV=4	0	171	20	1.89345e+08	2.37376e+08	2.31037e+07	4.50922e+07	2.83669e+07	2.85652e+07	4.73765e+07	6.84026e+07	2.6166e+08	2.37376e+08	5.01965e+07	6.86786e+07	4.36725e+07	3.82515e+07	7.12909e+07	6.84026e+07	1.31811	1.1776	-1.06392	-0.611648	-1.26478	-1.45599	-0.557789	-0.617457
Q5VU43	Myomegalin OS=Homo sapiens OX=9606 GN=PDE4DIP PE=1 SV=3	0	65	32	1.16551e+06	301722	3.37312e+07	6.62183e+07	1.17558e+06	622485	1.57567e+06	1.84567e+06	1.61064e+06	301722	7.32866e+07	1.00855e+08	1.80987e+06	833566	2.37102e+06	1.84567e+06	-3.82739	-6.24373	1.68045	2.14112	-3.65914	-4.77766	-3.26951	-3.63088
P14618	Pyruvate kinase PKM OS=Homo sapiens OX=9606 GN=PKM PE=1 SV=4	0	100	22	4.34941e+06	6.66896e+06	1.1829e+07	1.86801e+07	5.76628e+07	6.91775e+07	1.46961e+08	2.43761e+08	6.01055e+06	6.66896e+06	2.57005e+07	2.84511e+07	8.87753e+07	9.26351e+07	2.21143e+08	2.43761e+08	-3.89056	-3.74059	-1.79433	-1.64764	-0.00596694	0.055434	1.31078	1.45127
Q9Y4E8	Ubiquitin carboxyl-terminal hydrolase 15 OS=Homo sapiens OX=9606 GN=USP15 PE=1 SV=3	0	64	30	1.74599e+06	998362	6.33926e+07	6.60349e+07	1.94449e+06	2.11443e+06	2.26059e+06	2.97524e+06	2.41282e+06	998362	1.37731e+08	1.00576e+08	2.99365e+06	2.83142e+06	3.40168e+06	2.97524e+06	-3.71751	-4.99059	2.11748	1.66391	-3.40632	-3.4867	-3.22198	-3.41522
Q86VP1	Tax1-binding protein 1 OS=Homo sapiens OX=9606 GN=TAX1BP1 PE=1 SV=2	0	107	28	3.20813e+06	1.22729e+06	1.93976e+06	756017	2.43142e+07	2.73305e+07	1.4171e+08	1.87263e+08	4.43338e+06	1.22729e+06	4.21446e+06	1.15147e+06	3.74331e+07	3.65981e+07	2.13242e+08	1.87263e+08	-3.77511	-5.62803	-3.84817	-5.72004	-0.697272	-0.729817	1.81283	1.62541
P31942	Heterogeneous nuclear ribonucleoprotein H3 OS=Homo sapiens OX=9606 GN=HNRNPH3 PE=1 SV=2	0	161	14	1.12202e+07	1.20355e+07	3.23781e+07	3.51563e+07	1.25782e+08	1.45405e+08	1.02346e+08	1.42373e+08	1.55054e+07	1.20355e+07	7.03467e+07	5.35456e+07	1.93648e+08	1.94711e+08	1.54007e+08	1.42373e+08	-2.75296	-3.11843	-0.571247	-0.964962	0.889638	0.897533	0.559195	0.445877
P02533	Keratin, type I cytoskeletal 14 OS=Homo sapiens OX=9606 GN=KRT14 PE=1 SV=4	0	156	8	8.84761e+06	1.26223e+07	9.59265e+06	1.35424e+07	1.50394e+07	1.17865e+07	1.45655e+07	1.03514e+07	1.22267e+07	1.26223e+07	2.08416e+07	2.06261e+07	2.31541e+07	1.57832e+07	2.19178e+07	1.03514e+07	-0.491569	-0.445624	0.277863	0.262868	0.429663	-0.123213	0.350502	-0.731783
Q14151	Scaffold attachment factor B2 OS=Homo sapiens OX=9606 GN=SAFB2 PE=1 SV=1	0	101	11	8.96794e+06	2.86013e+06	2.05961e+07	1.04293e+07	2.41885e+07	1.53074e+07	1.16976e+07	8.43303e+06	1.2393e+07	2.86013e+06	4.47484e+07	1.58845e+07	3.72396e+07	2.04981e+07	1.76023e+07	8.43303e+06	-0.687399	-2.80277	1.16491	-0.3293	0.899915	0.0385663	-0.181159	-1.2428
O95453	Poly(A)-specific ribonuclease PARN OS=Homo sapiens OX=9606 GN=PARN PE=1 SV=1	0	110	24	1.70084e+06	345359	596792	964430	1.1924e+07	1.55106e+07	1.01467e+08	1.56552e+08	2.35042e+06	345359	1.29663e+06	1.46889e+06	1.83577e+07	2.07702e+07	1.52684e+08	1.56552e+08	-4.23397	-7.00073	-5.09213	-4.91216	-1.26858	-1.09045	1.78751	1.82361
Q15154	Pericentriolar material 1 protein OS=Homo sapiens OX=9606 GN=PCM1 PE=1 SV=5	0	63	26	9.66807e+06	8.62605e+06	3598451	2.02324e+06	1.77817e+06	1.94509e+06	3.54195e+07	4.68409e+07	1.33605e+07	8.62605e+06	7.81823e+06	3.08154e+06	2.73759e+06	2.60466e+06	5.32983e+07	4.68409e+07	-0.372461	-1.00366	-1.14552	-2.48871	-2.65946	-2.73127	1.62365	1.43733
Q13838	Spliceosome RNA helicase DDX39B OS=Homo sapiens OX=9606 GN=DDX39B PE=1 SV=1	0	91	11	922903	147077	2.47999e+07	2.57153e+07	1.16837e+06	914823	1.38283e+06	1.45323e+06	1.27538e+06	147077	5.38818e+07	3.91663e+07	1.79878e+06	1.22503e+06	2.08084e+06	1.45323e+06	-3.30769	-6.42397	2.09311	1.63292	-2.8116	-3.3658	-2.60145	-3.11936
P26599	Polypyrimidine tract-binding protein 1 OS=Homo sapiens OX=9606 GN=PTBP1 PE=1 SV=1	0	109	13	7.68209e+06	8.63218e+06	1.89634e+07	2.70508e+07	3.59204e+07	4.43082e+07	4.24151e+07	6.92153e+07	1.0616e+07	8.63218e+06	4.12011e+07	4.12003e+07	5.53015e+07	5.93328e+07	6.38252e+07	6.92153e+07	-2.04025	-2.3387	-0.083813	-0.0838417	0.340824	0.442335	0.54763	0.664595
P13647	Keratin, type II cytoskeletal 5 OS=Homo sapiens OX=9606 GN=KRT5 PE=1 SV=3	0	149	15	1.46647e+07	3.1425e+07	1.1851e+07	1.89016e+07	1.60516e+07	1.78198e+07	1.92147e+07	1.62642e+07	2.02655e+07	3.1425e+07	2.57483e+07	2.87885e+07	2.47124e+07	2.38623e+07	2.89137e+07	1.62642e+07	-0.302757	0.330128	0.0426925	0.203711	-0.0165472	-0.0670469	0.20997	-0.620087
P38919	Eukaryotic initiation factor 4A-III OS=Homo sapiens OX=9606 GN=EIF4A3 PE=1 SV=4	0	100	21	7.54691e+07	2.7462e+07	1.1216e+08	1.31209e+08	4.64647e+07	3.38528e+07	6.15566e+07	3.95354e+07	1.04292e+08	2.7462e+07	2.43686e+08	1.9984e+08	7.15352e+07	4.5332e+07	9.26287e+07	3.95354e+07	0.0174433	-1.90768	1.24183	0.955658	-0.526465	-1.18459	-0.153659	-1.38197
P09429	High mobility group protein B1 OS=Homo sapiens OX=9606 GN=HMGB1 PE=1 SV=3	0	137	12	2.74989e+07	2.42809e+07	4.45871e+07	6.30267e+07	4.58383e+07	4.34849e+07	4.31458e+07	5.92572e+07	3.80013e+07	2.42809e+07	9.68729e+07	9.59941e+07	7.05707e+07	5.82304e+07	6.49246e+07	5.92572e+07	-0.741085	-1.38731	0.608962	0.595814	0.151938	-0.125359	0.0316328	-0.100142
P60842	Eukaryotic initiation factor 4A-I OS=Homo sapiens OX=9606 GN=EIF4A1 PE=1 SV=1	0	98	16	5.48542e+06	7.435e+06	8.43147e+07	1.17086e+08	1.0016e+07	8.21259e+06	2.47604e+07	3.716e+07	7.58042e+06	7.435e+06	1.83188e+08	1.78331e+08	1.54202e+07	1.09974e+07	3.72588e+07	3.716e+07	-2.97669	-3.00463	1.61821	1.57945	-1.95222	-2.43987	-0.679454	-0.683286
Q6PL18	ATPase family AAA domain-containing protein 2 OS=Homo sapiens OX=9606 GN=ATAD2 PE=1 SV=1	0	53	30	543724	379831	2.02754e+07	3.97692e+07	488314	1.02567e+06	2.08123e+06	1.03791e+06	751383	379831	4.40518e+07	6.05713e+07	751788	1.37347e+06	3.13178e+06	1.03791e+06	-4.22037	-5.20456	1.65314	2.11257	-4.21959	-3.35016	-2.161	-3.7543
Q9NWH9	SAFB-like transcription modulator OS=Homo sapiens OX=9606 GN=SLTM PE=1 SV=2	0	132	17	4.32795e+07	1.30074e+07	9.27218e+07	4.70217e+07	7.26538e+07	4.06432e+07	4.26741e+07	2.59895e+07	5.98088e+07	1.30074e+07	2.01453e+08	7.16174e+07	1.11855e+08	5.4425e+07	6.42148e+07	2.59895e+07	-0.332223	-2.53325	1.41979	-0.0722715	0.570975	-0.468311	-0.229676	-1.53465
Q13263	Transcription intermediary factor 1-beta OS=Homo sapiens OX=9606 GN=TRIM28 PE=1 SV=5	0	128	17	7.86433e+06	1.07129e+07	2.43484e+07	4.54568e+07	2.00643e+07	2.75974e+07	3.83363e+07	6.903e+07	1.08679e+07	1.07129e+07	5.29009e+07	6.9234e+07	3.08901e+07	3.69555e+07	5.76875e+07	6.903e+07	-1.96007	-1.9808	0.323152	0.71134	-0.452995	-0.194351	0.448117	0.707082
Q1KMD3	Heterogeneous nuclear ribonucleoprotein U-like protein 2 OS=Homo sapiens OX=9606 GN=HNRNPUL2 PE=1 SV=1	0	97	22	5.69198e+06	3.46812e+06	1.093e+07	1.10269e+07	4.319e+07	5.10474e+07	3.00279e+07	4.77256e+07	7.86586e+06	3.46812e+06	2.37472e+07	1.67947e+07	6.64935e+07	6.83573e+07	4.51851e+07	4.77256e+07	-2.15181	-3.33326	-0.557727	-1.05748	0.927727	0.96761	0.370363	0.449277
P55795	Heterogeneous nuclear ribonucleoprotein H2 OS=Homo sapiens OX=9606 GN=HNRNPH2 PE=1 SV=1	0	136	6	1.73719e+06	1.69501e+06	6.88961e+06	1.07197e+07	2.08184e+07	3.03891e+07	1.4258e+07	3.42698e+07	2.40066e+06	1.69501e+06	1.49688e+07	1.63269e+07	3.20512e+07	4.06938e+07	2.14551e+07	3.42698e+07	-3.0929	-3.59504	-0.452442	-0.327152	0.645973	0.990407	0.0669169	0.742535
P02545	Prelamin-A/C OS=Homo sapiens OX=9606 GN=LMNA PE=1 SV=1	0	109	20	4.98157e+07	4.97099e+07	5.4213e+07	5.29293e+07	5.7593e+07	4.26243e+07	5.47887e+07	5.6908e+07	6.88414e+07	4.97099e+07	1.17787e+08	8.06151e+07	8.86678e+07	5.70779e+07	8.24445e+07	5.6908e+07	-0.128539	-0.59828	0.64629	0.0992363	0.236596	-0.398882	0.131608	-0.403183
Q96E39	RNA binding motif protein, X-linked-like-1 OS=Homo sapiens OX=9606 GN=RBMXL1 PE=1 SV=1	0	157	4	1.01605e+06	229820	2.02815e+06	1.28893e+06	3.72413e+06	3.23649e+06	2.08219e+06	2.61634e+06	1.40409e+06	229820	4.4065e+06	1.96314e+06	5.73352e+06	4.33396e+06	3.13323e+06	2.61634e+06	-1.0845	-3.69556	0.565495	-0.600978	0.945283	0.541549	0.0735127	-0.186588
O43390	Heterogeneous nuclear ribonucleoprotein R OS=Homo sapiens OX=9606 GN=HNRNPR PE=1 SV=1	0	127	18	5.32947e+06	5.17987e+06	1.39062e+07	1.33548e+07	4.52019e+07	5.26888e+07	3.2488e+07	50453644	7.36491e+06	5.17987e+06	3.02136e+07	2.03403e+07	6.95909e+07	7.05553e+07	4.88871e+07	50453644	-2.36053	-2.86828	-0.324073	-0.89493	0.879627	0.899483	0.370182	0.415687
P02538	Keratin, type II cytoskeletal 6A OS=Homo sapiens OX=9606 GN=KRT6A PE=1 SV=3	0	148	3	6.55996e+06	4.46765e+06	4.76333e+06	8.90645e+06	8.65222e+06	7.26669e+06	8.3904e+06	3.11222e+06	9.06534e+06	4.46765e+06	1.03491e+07	1.35652e+07	1.33206e+07	9.73078e+06	1.26256e+07	3.11222e+06	-0.0720487	-1.09289	0.119027	0.509424	0.483177	0.0301443	0.405874	-1.61447
Q5T4S7	E3 ubiquitin-protein ligase UBR4 OS=Homo sapiens OX=9606 GN=UBR4 PE=1 SV=1	0	46	28	2.62892e+06	1.05818e+06	2.29935e+06	1.28093e+06	3.23243e+07	3.90925e+07	1.53535e+06	679631	3.63295e+06	1.05818e+06	4.99572e+06	1.95095e+06	4.97651e+07	5.23485e+07	2.31035e+06	679631	-2.00603	-3.78559	-1.54648	-2.90299	1.76989	1.8429	-2.65906	-4.42435
Q96I24	Far upstream element-binding protein 3 OS=Homo sapiens OX=9606 GN=FUBP3 PE=1 SV=2	0	128	15	1.106e+07	1.2753e+07	2.01882e+07	2.83288e+07	3.22375e+07	3.78116e+07	3.69471e+07	5.96554e+07	1.5284e+07	1.2753e+07	4.38622e+07	4.31468e+07	4.96315e+07	5.06333e+07	5.5597e+07	5.96554e+07	-1.43483	-1.69602	0.0861231	0.0624007	0.264402	0.293231	0.428153	0.529798
Q9H0D6	5'-3' exoribonuclease 2 OS=Homo sapiens OX=9606 GN=XRN2 PE=1 SV=1	0	90	23	2.41057e+06	2.90356e+06	6.94377e+06	1.01931e+07	3.06107e+07	4.24602e+07	1.85114e+07	2.93103e+07	3.33121e+06	2.90356e+06	1.50865e+07	1.55249e+07	4.71269e+07	5.68582e+07	2.78554e+07	2.93103e+07	-2.89329	-3.09151	-0.71415	-0.672824	0.929145	1.19996	0.170552	0.244
Q14980	Nuclear mitotic apparatus protein 1 OS=Homo sapiens OX=9606 GN=NUMA1 PE=1 SV=2	0	62	21	1.63843e+06	1.38674e+06	3.1756e+06	4.91366e+06	2.87986e+06	2.47187e+06	1.87912e+07	2.75453e+07	2.26418e+06	1.38674e+06	6.89951e+06	7.48385e+06	4.43371e+06	3.31007e+06	2.82765e+07	2.75453e+07	-2.17151	-2.8788	-0.564	-0.446714	-1.20198	-1.62363	1.47104	1.43324
Q14966	Zinc finger protein 638 OS=Homo sapiens OX=9606 GN=ZNF638 PE=1 SV=2	0	99	24	9.95385e+06	3.37596e+06	3.44571e+07	2.83582e+07	2.67388e+07	2.07851e+07	1.61601e+07	1.63032e+07	1.37554e+07	3.37596e+06	7.48637e+07	4.31916e+07	4.1166e+07	2.78331e+07	2.43173e+07	1.63032e+07	-1.15357	-3.1802	1.2907	0.497182	0.427884	-0.136764	-0.331588	-0.908416
Q9BX10	GTP-binding protein 2 OS=Homo sapiens OX=9606 GN=GTPBP2 PE=1 SV=1	0	65	22	808501	451123	1.15561e+06	600643	1.25632e+08	1.40646e+08	928618	978260	1.11728e+06	451123	2.51076e+06	914822	1.93417e+08	1.88338e+08	1.39736e+06	978260	-5.44409	-6.7525	-4.27596	-5.73253	1.99148	1.95309	-5.12139	-5.6358
Q9UKM9	RNA-binding protein Raly OS=Homo sapiens OX=9606 GN=RALY PE=1 SV=1	0	70	14	2.26994e+06	3.22956e+06	7.40728e+06	1.16677e+07	3.26049e+07	4.04794e+07	3.05156e+07	5.16585e+07	3.13688e+06	3.22956e+06	1.60935e+07	1.77708e+07	5.01972e+07	5.42057e+07	4.59191e+07	5.16585e+07	-3.27079	-3.22879	-0.911712	-0.768687	0.729413	0.840252	0.600899	0.770812
P52597	Heterogeneous nuclear ribonucleoprotein F OS=Homo sapiens OX=9606 GN=HNRNPF PE=1 SV=3	0	148	13	7.23597e+06	1.03649e+07	2.27498e+07	3.29034e+07	8.13145e+07	1.10651e+08	6.25615e+07	1.03885e+08	9.99954e+06	1.03649e+07	4.94277e+07	5.01142e+07	1.25188e+08	1.48172e+08	9.41409e+07	1.03885e+08	-2.88587	-2.83409	-0.58048	-0.560581	0.760229	1.0034	0.349022	0.491112
P04259	Keratin, type II cytoskeletal 6B OS=Homo sapiens OX=9606 GN=KRT6B PE=1 SV=5	0	149	2	2.74795e+06	1.82014e+06	1.12754e+06	2.53155e+06	2.70585e+06	1.9838e+06	2.22484e+06	816542	3.79746e+06	1.82014e+06	2.44976e+06	3.85573e+06	4.16582e+06	2.65649e+06	3.34787e+06	816542	0.407139	-0.653843	-0.225252	0.42911	0.540706	-0.108372	0.225351	-1.81029
Q92804	TATA-binding protein-associated factor 2N OS=Homo sapiens OX=9606 GN=TAF15 PE=1 SV=1	0	103	7	3.12551e+06	5.28276e+06	6.21513e+06	1.02002e+07	2.54818e+07	3.20289e+07	1.83802e+07	3.6131e+07	4.31921e+06	5.28276e+06	1.35034e+07	1.55356e+07	3.92308e+07	4.28897e+07	2.7658e+07	3.6131e+07	-2.4171	-2.12658	-0.772622	-0.570362	0.766042	0.894688	0.261754	0.647293
O43681	ATPase ASNA1 OS=Homo sapiens OX=9606 GN=ASNA1 PE=1 SV=2	0	46	15	3.07218e+08	7.31579e+08	3.23736e+08	7.09502e+08	5.84446e+08	8.80971e+08	3.15089e+08	7.27747e+08	4.24551e+08	7.31579e+08	7.0337e+08	1.08062e+09	8.99789e+08	1.1797e+09	4.74137e+08	7.27747e+08	-0.873253	-0.0881755	-0.144907	0.474599	0.210398	0.601161	-0.713885	-0.0957527
Q9H8M2	Bromodomain-containing protein 9 OS=Homo sapiens OX=9606 GN=BRD9 PE=1 SV=2	0	83	14	1.42593e+07	9.26907e+06	1.60156e+07	2.19433e+07	1.66468e+07	1.15631e+07	1.11634e+07	1.54508e+07	1.97053e+07	9.26907e+06	3.47965e+07	3.34212e+07	2.56287e+07	1.5484e+07	1.67984e+07	1.54508e+07	-0.113576	-1.20166	0.706786	0.648608	0.265605	-0.461376	-0.343831	-0.464479
Q9NR30	Nucleolar RNA helicase 2 OS=Homo sapiens OX=9606 GN=DDX21 PE=1 SV=5	0	113	20	6.28152e+06	7.3782e+06	1.634e+07	2.39036e+07	1.21614e+07	1.46089e+07	1.22345e+07	1.79727e+07	8.68056e+06	7.3782e+06	3.55014e+07	3.64068e+07	1.87232e+07	1.95627e+07	1.84101e+07	1.79727e+07	-1.22771	-1.46223	0.804304	0.840637	-0.118747	-0.0554667	-0.143075	-0.177762
Q96PK6	RNA-binding protein 14 OS=Homo sapiens OX=9606 GN=RBM14 PE=1 SV=2	0	118	18	8.04645e+06	8.70145e+06	3.01029e+07	6.43056e+07	7.90302e+07	1.23512e+08	9.58421e+07	1.83943e+08	1.11195e+07	8.70145e+06	6.54036e+07	9.7942e+07	1.21672e+08	1.65394e+08	1.44221e+08	1.83943e+08	-3.16593	-3.5197	-0.609662	-0.0271048	0.285888	0.728805	0.531173	0.882153
P07437	Tubulin beta chain OS=Homo sapiens OX=9606 GN=TUBB PE=1 SV=2	0	99	4	1.04474e+06	1.81586e+06	5.27679e+06	9.3689e+06	5.05957e+06	7.54547e+06	1.12216e+07	1.53285e+07	1.44374e+06	1.81586e+06	1.14647e+07	1.42695e+07	7.7895e+06	1.01041e+07	1.6886e+07	1.53285e+07	-2.77583	-2.44499	0.213488	0.529223	-0.344109	0.031229	0.772113	0.632504
P06748	Nucleophosmin OS=Homo sapiens OX=9606 GN=NPM1 PE=1 SV=2	0	87	9	1.68052e+07	1.73446e+07	5.03571e+07	7.98813e+07	4.6084e+07	5.10901e+07	4.13506e+07	4.88276e+07	2.32235e+07	1.73446e+07	1.09409e+08	1.21665e+08	7.0949e+07	6.84144e+07	6.22232e+07	4.88276e+07	-1.49055	-1.91165	0.745527	0.898707	0.120648	0.0681678	-0.0686808	-0.418436
P62805	Histone H4 OS=Homo sapiens OX=9606 GN=HIST1H4A PE=1 SV=2	0	180	12	1.99614e+08	3.70766e+08	2.32241e+08	7.40374e+08	3.56573e+08	4.72587e+08	2.56372e+08	5.64701e+08	2.75851e+08	3.70766e+08	5.04582e+08	1.12764e+09	5.48965e+08	6.32839e+08	3.85782e+08	5.64701e+08	-0.999188	-0.572566	-0.127987	1.03216	-0.00636232	0.198761	-0.51529	0.0344118
Q12905	Interleukin enhancer-binding factor 2 OS=Homo sapiens OX=9606 GN=ILF2 PE=1 SV=2	0	67	15	2.24725e+06	2.53991e+06	5.28211e+06	8.93786e+06	1.43316e+07	2.09821e+07	1.79316e+07	3.71079e+07	3.10552e+06	2.53991e+06	1.14763e+07	1.3613e+07	2.20643e+07	2.80969e+07	2.6983e+07	3.71079e+07	-2.54494	-2.835	-0.659198	-0.412865	0.283867	0.632562	0.574202	1.03387
P12956	X-ray repair cross-complementing protein 6 OS=Homo sapiens OX=9606 GN=XRCC6 PE=1 SV=2	0	82	17	4.00992e+06	3.61693e+06	1.03179e+07	1.45336e+07	1.32425e+07	1.69537e+07	2.16649e+07	3.4104e+07	5.5414e+06	3.61693e+06	2.24172e+07	2.21358e+07	2.03876e+07	2.27025e+07	3.26007e+07	3.4104e+07	-1.88295	-2.49843	0.133336	0.115106	-0.00357819	0.15158	0.673631	0.738666
Q01844	RNA-binding protein EWS OS=Homo sapiens OX=9606 GN=EWSR1 PE=1 SV=1	0	83	8	6.90841e+06	9.7671e+06	1.5996e+07	1.96088e+07	4.33529e+07	5.48599e+07	3.88042e+07	7.56798e+07	9.54688e+06	9.7671e+06	3.47539e+07	2.98655e+07	6.67444e+07	7.34626e+07	5.83915e+07	7.56798e+07	-2.22964	-2.19674	-0.365564	-0.584259	0.575906	0.714269	0.383018	0.757168
P07910	Heterogeneous nuclear ribonucleoproteins C1/C2 OS=Homo sapiens OX=9606 GN=HNRNPC PE=1 SV=4	0	97	13	1.12111e+07	2.36787e+07	4.08238e+07	6.32673e+07	1.63651e+08	2.20112e+08	1.47095e+08	3.07507e+08	1.54929e+07	2.36787e+07	8.86963e+07	9.63605e+07	2.51951e+08	2.9475e+08	2.21344e+08	3.07507e+08	-3.39052	-2.77853	-0.87325	-0.753682	0.632944	0.859297	0.446096	0.920423
Q96T60	Bifunctional polynucleotide phosphatase/kinase OS=Homo sapiens OX=9606 GN=PNKP PE=1 SV=1	0	40	19	525466	247819	807611	1.18557e+06	903628	895279	3.85714e+07	6.09797e+07	726153	247819	1.75467e+06	1.8057e+06	1.39119e+06	1.19886e+06	5.80412e+07	6.09797e+07	-4.4406	-5.99158	-3.16774	-3.12638	-3.50263	-3.71728	1.88006	1.95131
P60709	Actin, cytoplasmic 1 OS=Homo sapiens OX=9606 GN=ACTB PE=1 SV=1	0	114	5	2.30815e+07	2.31701e+07	3.38344e+07	5.01089e+07	4.30119e+07	42839551	5.04248e+07	66948017	3.18968e+07	2.31701e+07	7.35107e+07	7.63195e+07	6.62194e+07	5.73662e+07	7.58779e+07	66948017	-0.885189	-1.34633	0.319355	0.373451	0.168654	-0.0384	0.365079	0.184441
Q8IX04	Ubiquitin-conjugating enzyme E2 variant 3 OS=Homo sapiens OX=9606 GN=UEVLD PE=1 SV=2	0	33	19	608921	332439	3.87255e+07	6.19765e+07	539512	592252	945854	1.74863e+06	841481	332439	8.41375e+07	9.43946e+07	830610	793080	1.4233e+06	1.74863e+06	-4.77649	-6.11633	1.86719	2.03314	-4.79525	-4.86195	-4.01825	-3.72127
O00148	ATP-dependent RNA helicase DDX39A OS=Homo sapiens OX=9606 GN=DDX39A PE=1 SV=2	0	76	7	276256	764954	1.50856e+07	2.01627e+07	921697	1.19692e+06	1.39922e+06	2.5826e+06	381764	764954	3.2776e+07	3.07092e+07	1.41901e+06	1.60279e+06	2.10551e+06	2.5826e+06	-4.56601	-3.56332	1.85781	1.76384	-2.67188	-2.49617	-2.10259	-1.80793
P68371	Tubulin beta-4B chain OS=Homo sapiens OX=9606 GN=TUBB4B PE=1 SV=1	0	83	3	609271	878906	4.35596e+06	3189091	4749317	4.02601e+06	7.63907e+06	1.24625e+07	841964	878906	9.46403e+06	4.85721e+06	7.31185e+06	5.39121e+06	1.14951e+07	1.24625e+07	-2.96797	-2.90602	0.52265	-0.439677	0.150432	-0.289196	0.803138	0.919712
Q13523	Serine/threonine-protein kinase PRP4 homolog OS=Homo sapiens OX=9606 GN=PRPF4B PE=1 SV=3	0	76	17	1.36788e+07	1.07614e+07	1.91778e+07	3.462e+07	1.37526e+07	1.29695e+07	1.08766e+07	1.44615e+07	1.8903e+07	1.07614e+07	4.1667e+07	5.27288e+07	2.1173e+07	1.73674e+07	1.63668e+07	1.44615e+07	-0.355115	-1.16786	0.785173	1.12486	-0.191507	-0.477351	-0.56296	-0.741511
O00567	Nucleolar protein 56 OS=Homo sapiens OX=9606 GN=NOP56 PE=1 SV=4	0	78	16	7.91378e+06	8.1756e+06	1.30071e+07	1.87818e+07	8.77456e+06	9.20739e+06	8.71756e+06	1.43446e+07	1.09362e+07	8.1756e+06	2.82601e+07	2.8606e+07	1.35089e+07	1.23296e+07	1.31179e+07	1.43446e+07	-0.563303	-0.98302	0.806352	0.823902	-0.2585	-0.390295	-0.300874	-0.171909
P67809	Nuclease-sensitive element-binding protein 1 OS=Homo sapiens OX=9606 GN=YBX1 PE=1 SV=3	0	104	5	5.77939e+06	8.21068e+06	8.28626e+06	1.33899e+07	7.56199e+06	8.096e+06	9.10274e+06	1.55512e+07	7.98666e+06	8.21068e+06	1.80033e+07	2.03938e+07	1.16421e+07	1.08413e+07	1.36975e+07	1.55512e+07	-0.734766	-0.694856	0.437829	0.617699	-0.191074	-0.293892	0.0434885	0.226593
P0DMV9	Heat shock 70 kDa protein 1B OS=Homo sapiens OX=9606 GN=HSPA1B PE=1 SV=1	0	78	11	3.73343e+06	2.76945e+06	1.0455e+07	1.15453e+07	8.59763e+06	7.32018e+06	1.50997e+07	1.93443e+07	5.1593e+06	2.76945e+06	2.27153e+07	1.75843e+07	1.32366e+07	9.80241e+06	2.27216e+07	1.93443e+07	-1.45725	-2.35483	0.681165	0.311786	-0.0979698	-0.531289	0.681564	0.449413
Q86V81	THO complex subunit 4 OS=Homo sapiens OX=9606 GN=ALYREF PE=1 SV=3	0	71	9	1.06811e+07	1.22003e+07	2.23784e+08	2.9039e+08	2.12473e+07	1.90141e+07	2.14669e+07	2.58541e+07	1.47604e+07	1.22003e+07	4.86208e+08	4.42284e+08	3.27114e+07	2.54617e+07	3.23029e+07	2.58541e+07	-3.18214	-3.45696	1.85963	1.72303	-2.03407	-2.39554	-2.05221	-2.37348
Q02241	Kinesin-like protein KIF23 OS=Homo sapiens OX=9606 GN=KIF23 PE=1 SV=3	0	34	16	284597	198042	2.67985e+07	2.79638e+07	673382	172800	1.09284e+06	1.30479e+06	393290	198042	5.82242e+07	4.25909e+07	1.03671e+06	231395	1.64448e+06	1.30479e+06	-5.06913	-6.05892	2.14076	1.68968	-3.67078	-5.83436	-3.00516	-3.33897
Q8N163	Cell cycle and apoptosis regulator protein 2 OS=Homo sapiens OX=9606 GN=CCAR2 PE=1 SV=2	0	52	16	1.87064e+06	4.19128e+06	1.4957e+06	3.5981e+06	1.85166e+07	2.77554e+07	3.86464e+06	7.9463e+06	2.58507e+06	4.19128e+06	3.24964e+06	5.48016e+06	2.85073e+07	3.71671e+07	5.81541e+06	7.9463e+06	-2.19878	-1.50159	-1.8687	-1.11476	1.26428	1.64698	-1.0291	-0.578696
P09874	Poly [ADP-ribose] polymerase 1 OS=Homo sapiens OX=9606 GN=PARP1 PE=1 SV=4	0	65	19	4.40207e+06	6.32336e+06	1.01818e+07	1.88833e+07	9.62698e+06	1.16037e+07	1.15757e+07	1.76075e+07	6.08332e+06	6.32336e+06	2.21217e+07	2.87607e+07	1.48213e+07	1.55384e+07	1.74187e+07	1.76075e+07	-1.40273	-1.3469	0.459804	0.838438	-0.117988	-0.0498199	0.114979	0.130528
Q9UPN9	E3 ubiquitin-protein ligase TRIM33 OS=Homo sapiens OX=9606 GN=TRIM33 PE=1 SV=3	0	75	19	1.58431e+06	2.20755e+06	1.17773e+07	2.41506e+07	9.43547e+06	1.98656e+07	3.57854e+07	6.52687e+07	2.18939e+06	2.20755e+06	2.55882e+07	3.67831e+07	1.45265e+07	2.66019e+07	5.38489e+07	6.52687e+07	-3.69611	-3.68419	-0.149231	0.374331	-0.966027	-0.0931807	0.924205	1.20168
P13639	Elongation factor 2 OS=Homo sapiens OX=9606 GN=EEF2 PE=1 SV=4	0	87	18	3.67941e+06	5.97027e+06	1.13719e+07	1.80195e+07	1.22121e+07	1.53628e+07	1.80409e+07	3.14991e+07	5.08465e+06	5.97027e+06	2.47073e+07	2.7445e+07	1.88012e+07	2.05722e+07	2.71474e+07	3.14991e+07	-1.9868	-1.75516	0.293914	0.445521	-0.100196	0.0296756	0.429791	0.644287
Q99729	Heterogeneous nuclear ribonucleoprotein A/B OS=Homo sapiens OX=9606 GN=HNRNPAB PE=1 SV=2	0	86	11	8.44829e+06	1.009e+07	1.96067e+07	2.43713e+07	6.21158e+07	8.34589e+07	5.09337e+07	8.64275e+07	1.16749e+07	1.009e+07	4.25988e+07	3.71192e+07	9.56308e+07	1.11759e+08	7.66437e+07	8.64275e+07	-2.33714	-2.54762	-0.469731	-0.668378	0.696932	0.921778	0.377623	0.550946
Q8IY81	pre-rRNA processing protein FTSJ3 OS=Homo sapiens OX=9606 GN=FTSJ3 PE=1 SV=2	0	67	15	3.82718e+06	4.32533e+06	8.21768e+06	1.19514e+07	8.16266e+06	7.89228e+06	5.98841e+06	7.57942e+06	5.28885e+06	4.32533e+06	1.78543e+07	1.82029e+07	1.25669e+07	1.05685e+07	9.01119e+06	7.57942e+06	-1.01316	-1.30331	0.742078	0.769974	0.235438	-0.0144196	-0.244401	-0.494032
P08621	U1 small nuclear ribonucleoprotein 70 kDa OS=Homo sapiens OX=9606 GN=SNRNP70 PE=1 SV=2	0	113	14	1.65939e+07	1.74011e+07	4.16696e+07	5.19075e+07	5.26424e+07	5.89042e+07	4.6558e+07	7.05645e+07	2.29314e+07	1.74011e+07	9.0534e+07	7.90587e+07	8.10461e+07	7.88782e+07	7.00593e+07	7.05645e+07	-1.47644	-1.87459	0.504696	0.309161	0.344979	0.305863	0.134812	0.14518
P36578	60S ribosomal protein L4 OS=Homo sapiens OX=9606 GN=RPL4 PE=1 SV=5	0	100	13	9.54456e+06	1.47566e+07	1.48586e+07	3.40404e+07	2.42784e+07	2.80475e+07	2.45774e+07	2.89381e+07	1.31898e+07	1.47566e+07	3.22827e+07	5.1846e+07	3.73781e+07	3.75582e+07	3.69835e+07	2.89381e+07	-1.26126	-1.09932	0.0300793	0.713549	0.241508	0.248445	0.226197	-0.127713
Q8IXT5	RNA-binding protein 12B OS=Homo sapiens OX=9606 GN=RBM12B PE=1 SV=2	0	89	23	1.37484e+07	9.08618e+06	4.01976e+07	2.82481e+07	3.67988e+07	2.59672e+07	1.97983e+07	1.4885e+07	1.89993e+07	9.08618e+06	8.73358e+07	4.30238e+07	5.6654e+07	3.47725e+07	2.9792e+07	1.4885e+07	-0.95449	-2.01869	1.24614	0.224703	0.621744	-0.0824871	-0.305509	-1.30658
Q9Y2X3	Nucleolar protein 58 OS=Homo sapiens OX=9606 GN=NOP58 PE=1 SV=1	0	63	15	5.00084e+06	6.23037e+06	9.14686e+06	1.36643e+07	6.60117e+06	7.11769e+06	7.52736e+06	1.1673e+07	6.91076e+06	6.23037e+06	1.98731e+07	2.08117e+07	1.01629e+07	9.53125e+06	1.1327e+07	1.1673e+07	-0.803912	-0.953437	0.719987	0.786567	-0.247518	-0.340091	-0.0910671	-0.0476514
P11940	Polyadenylate-binding protein 1 OS=Homo sapiens OX=9606 GN=PABPC1 PE=1 SV=2	0	92	23	5.05505e+06	1.17087e+07	2.10897e+07	3.45389e+07	1.49511e+07	1.87764e+07	2.80542e+07	5.22997e+07	6.98567e+06	1.17087e+07	4.58209e+07	5.26053e+07	2.30181e+07	2.51433e+07	4.22152e+07	5.22997e+07	-2.21684	-1.47173	0.496692	0.695895	-0.496542	-0.369137	0.378451	0.68749
Q9H0A0	RNA cytidine acetyltransferase OS=Homo sapiens OX=9606 GN=NAT10 PE=1 SV=2	0	56	20	2.10114e+06	2.68302e+06	1.96479e+07	3.48183e+07	5.72093e+06	6.49626e+06	5.23363e+06	8.02995e+06	2.90361e+06	2.68302e+06	4.26883e+07	5.30307e+07	8.80771e+06	8.6991e+06	7.87543e+06	8.02995e+06	-2.53595	-2.64994	1.34197	1.65496	-0.93503	-0.952931	-1.09644	-1.06841
Q9NRL3	Striatin-4 OS=Homo sapiens OX=9606 GN=STRN4 PE=1 SV=2	0	45	15	252047	586994	1.12421e+06	471340	2.14895e+07	3.26253e+07	1.1182e+06	356925	348308	586994	2.44254e+06	717884	3.30844e+07	4.36884e+07	1.68264e+06	356925	-4.895	-4.14202	-2.08506	-3.85162	1.67464	2.07574	-2.62272	-4.85975
Q13151	Heterogeneous nuclear ribonucleoprotein A0 OS=Homo sapiens OX=9606 GN=HNRNPA0 PE=1 SV=1	0	48	8	4.37491e+06	4.29738e+06	4.24254e+06	9.46009e+06	2.11102e+07	2.97461e+07	1.76213e+07	3.19239e+07	6.04578e+06	4.29738e+06	9.21762e+06	1.44084e+07	3.25003e+07	3.98328e+07	2.65161e+07	3.19239e+07	-1.76814	-2.26061	-1.15967	-0.51523	0.658315	0.951819	0.364727	0.632499
Q07666	KH domain-containing, RNA-binding, signal transduction-associated protein 1 OS=Homo sapiens OX=9606 GN=KHDRBS1 PE=1 SV=1	0	68	9	4.22283e+06	3.02947e+06	9.38062e+06	8.30264e+06	3.46842e+07	3.91648e+07	2.25389e+07	3.54867e+07	5.83562e+06	3.02947e+06	2.03809e+07	1.26455e+07	5.33983e+07	5.24454e+07	3.39159e+07	3.54867e+07	-2.21758	-3.1634	-0.413319	-1.10191	0.976255	0.950276	0.321422	0.386739
Q92900	Regulator of nonsense transcripts 1 OS=Homo sapiens OX=9606 GN=UPF1 PE=1 SV=2	0	58	18	1.44588e+07	7.34061e+06	7.9683e+06	1.11394e+07	4.88438e+06	6.43432e+06	1.5139e+07	2.91065e+07	1.99809e+07	7.34061e+06	1.73124e+07	1.69661e+07	7.51979e+06	8.61616e+06	2.27807e+07	2.91065e+07	0.302371	-1.14228	0.0955579	0.0663993	-1.10749	-0.911136	0.491563	0.845088
O15042	U2 snRNP-associated SURP motif-containing protein OS=Homo sapiens OX=9606 GN=U2SURP PE=1 SV=2	0	63	15	1.16778e+07	7.78697e+06	1.17881e+07	2.01841e+07	1.50844e+07	1.30037e+07	1.99921e+07	2.14845e+07	1.61377e+07	7.78697e+06	2.56115e+07	3.07417e+07	2.32234e+07	1.74132e+07	3.00836e+07	2.14845e+07	-0.41794	-1.46924	0.248414	0.51182	0.107197	-0.308195	0.480596	-0.00508216
Q13772	Nuclear receptor coactivator 4 OS=Homo sapiens OX=9606 GN=NCOA4 PE=1 SV=1	0	47	16	1.71132e+06	4.57732e+06	2.15407e+06	2.74867e+06	6.96378e+06	9.30482e+06	4.28928e+07	6.40676e+07	2.36491e+06	4.57732e+06	4.68007e+06	4.18642e+06	1.07211e+07	1.246e+07	6.45439e+07	6.40676e+07	-3.1471	-2.19439	-2.16236	-2.32317	-0.966504	-0.749655	1.62332	1.61263
Q8N5F7	NF-kappa-B-activating protein OS=Homo sapiens OX=9606 GN=NKAP PE=1 SV=1	0	105	8	3.07734e+07	2.20716e+07	2.99767e+07	5.31159e+07	4.32379e+07	2.81951e+07	2.5777e+07	2.77848e+07	4.25264e+07	2.20716e+07	6.51293e+07	8.08993e+07	6.65672e+07	3.77559e+07	3.87885e+07	2.77848e+07	-0.165339	-1.11151	0.449608	0.762429	0.481114	-0.336997	-0.29807	-0.7794
P68363	Tubulin alpha-1B chain OS=Homo sapiens OX=9606 GN=TUBA1B PE=1 SV=1	0	73	12	4.39045e+06	7.71417e+06	1.63879e+07	3.34747e+07	1.66028e+07	2.02308e+07	3.2187e+07	6.06627e+07	6.06726e+06	7.71417e+06	3.56055e+07	5.09843e+07	2.55609e+07	2.70909e+07	4.84341e+07	6.06627e+07	-2.43304	-2.08657	0.119943	0.637899	-0.358214	-0.274344	0.563868	0.888655
Q9HC77	Centromere protein J OS=Homo sapiens OX=9606 GN=CENPJ PE=1 SV=2	0	36	21	1.36331e+06	481017	1.96604e+07	2.38658e+07	3.09678e+06	3.10763e+06	1.82175e+06	2.09361e+06	1.88398e+06	481017	4.27154e+07	3.63493e+07	4.76767e+06	4.16141e+06	2.74132e+06	2.09361e+06	-2.65901	-4.62864	1.84389	1.61106	-1.31951	-1.51572	-2.11792	-2.5068
P13010	X-ray repair cross-complementing protein 5 OS=Homo sapiens OX=9606 GN=XRCC5 PE=1 SV=3	0	61	17	3.78303e+06	2.59139e+06	8.7493e+06	1.05675e+07	1.18408e+07	1.19898e+07	1.21763e+07	2.2262e+07	5.22784e+06	2.59139e+06	1.90093e+07	1.60951e+07	1.82295e+07	1.60555e+07	1.83226e+07	2.2262e+07	-1.4939	-2.50639	0.368521	0.128435	0.308093	0.124885	0.31544	0.596397
Q86YZ3	Hornerin OS=Homo sapiens OX=9606 GN=HRNR PE=1 SV=2	0	42	7	3.32241e+06	6.13997e+06	1.54272e+06	3.38612e+06	3.92366e+06	5.02436e+06	2.45971e+06	8.93164e+06	4.59131e+06	6.13997e+06	3.35181e+06	5.1573e+06	6.0407e+06	6.72809e+06	3.70131e+06	8.93164e+06	-0.281427	0.137898	-0.735396	-0.113718	0.114382	0.269864	-0.592299	0.678591
P16401	Histone H1.5 OS=Homo sapiens OX=9606 GN=HIST1H1B PE=1 SV=3	0	163	9	1.53144e+08	1.43933e+08	1.73233e+08	2.77538e+08	1.87365e+08	1.77472e+08	1.28947e+08	1.72157e+08	2.11633e+08	1.43933e+08	3.76376e+08	4.2271e+08	2.88459e+08	2.37652e+08	1.94036e+08	1.72157e+08	-0.273842	-0.830007	0.556767	0.724261	0.172957	-0.106561	-0.399087	-0.571683
Q06830	Peroxiredoxin-1 OS=Homo sapiens OX=9606 GN=PRDX1 PE=1 SV=1	0	76	11	2.68223e+06	3.8164e+06	40884682	6.08992e+07	5.44537e+06	6.23332e+06	7.69987e+06	1.08541e+07	3.70663e+06	3.8164e+06	8.88287e+07	9.27539e+07	8.38347e+06	8.347e+06	1.15866e+07	1.08541e+07	-2.94453	-2.90243	1.63831	1.7007	-1.76709	-1.77338	-1.30026	-1.39447
Q9NY27	Serine/threonine-protein phosphatase 4 regulatory subunit 2 OS=Homo sapiens OX=9606 GN=PPP4R2 PE=1 SV=3	0	27	11	1.53865e+06	569449	2.12892e+07	1.64792e+07	18449.1	126893	1.22196e+06	172196	2.12629e+06	569449	4.62542e+07	2.5099e+07	28403.5	169921	1.83877e+06	172196	-2.16449	-4.06518	2.27869	1.39674	-8.39061	-5.80989	-2.37408	-5.7907
Q4ZG55	Protein GREB1 OS=Homo sapiens OX=9606 GN=GREB1 PE=2 SV=1	0	51	15	542028		3.53794e+06	7.31161e+06	4.26867e+06	6.44216e+06	9.42258e+06	1.78859e+07	749039	2292.35	7.68675e+06	1.11361e+07	6.57187e+06	8.62665e+06	1.41788e+07	1.78859e+07	-3.47947	-11.8315	-0.120211	0.414588	-0.34628	0.0462159	0.763083	1.09817
Q96QD9	UAP56-interacting factor OS=Homo sapiens OX=9606 GN=FYTTD1 PE=1 SV=3	0	36	14	820507	1.22619e+06	5.59197e+07	7.62138e+07	1.52785e+06	1.85276e+06	1.78851e+06	1.85465e+06	1.13388e+06	1.22619e+06	1.21495e+08	1.16079e+08	2.35221e+06	2.48101e+06	2.6913e+06	1.85465e+06	-4.78055	-4.66763	1.96294	1.89715	-3.7278	-3.65089	-3.53351	-4.07067
Q9NP64	Nucleolar protein of 40 kDa OS=Homo sapiens OX=9606 GN=ZCCHC17 PE=1 SV=1	0	87	8	2.46182e+07	1.15753e+07	3.52622e+07	2.66721e+07	2.57388e+07	1.1837e+07	1.87418e+07	1.31649e+07	3.40205e+07	1.15753e+07	7.66129e+07	4.06235e+07	3.96265e+07	1.58509e+07	2.82021e+07	1.31649e+07	0.0677592	-1.48759	1.23894	0.32367	0.28782	-1.03408	-0.202839	-1.30195
O75494	Serine/arginine-rich splicing factor 10 OS=Homo sapiens OX=9606 GN=SRSF10 PE=1 SV=1	0	62	9	1.11249e+07	7.30373e+06	4.07159e+07	4.08032e+07	3.2183e+07	2.80128e+07	1.8132e+07	2.16329e+07	1.53737e+07	7.30373e+06	8.8462e+07	6.21462e+07	4.95475e+07	3.75118e+07	2.72846e+07	2.16329e+07	-1.3303	-2.40406	1.1943	0.684907	0.358053	-0.043417	-0.502673	-0.837532
Q8WXF1	Paraspeckle component 1 OS=Homo sapiens OX=9606 GN=PSPC1 PE=1 SV=1	0	62	12	3.65614e+06	2.76829e+06	1.18422e+07	1.54305e+07	1.99259e+07	2.63225e+07	2.58845e+07	4.3051e+07	5.05249e+06	2.76829e+06	2.57292e+07	2.35017e+07	3.06771e+07	3.52482e+07	3.89503e+07	4.3051e+07	-2.34233	-3.21033	0.00600527	-0.124632	0.259763	0.460152	0.604234	0.748647
P58107	Epiplakin OS=Homo sapiens OX=9606 GN=EPPK1 PE=1 SV=3	0	50	12	1.85686e+06	1.51006e+06	5.20948e+06	5.74172e+06	3.85631e+06	2.73217e+06	7.08747e+06	6.48172e+06	2.56603e+06	1.51006e+06	1.13184e+07	8.74504e+06	5.93702e+06	3.65864e+06	1.0665e+07	6.48172e+06	-1.30954	-2.07447	0.831521	0.459382	-0.0993445	-0.797778	0.745734	0.0272927
P49750	YLP motif-containing protein 1 OS=Homo sapiens OX=9606 GN=YLPM1 PE=1 SV=4	0	52	22	8.00478e+06	3.23998e+06	8.77259e+06	9.55292e+06	1.19124e+07	1.03923e+07	2.80031e+07	2.24043e+07	1.1062e+07	3.23998e+06	1.90599e+07	1.45498e+07	1.83398e+07	1.39163e+07	4.21383e+07	2.24043e+07	-0.709488	-2.48104	0.0754436	-0.3141	0.0198822	-0.378318	1.22004	0.308682
P39023	60S ribosomal protein L3 OS=Homo sapiens OX=9606 GN=RPL3 PE=1 SV=2	0	85	10	1.07219e+07	1.23785e+07	2.04549e+07	2.97679e+07	2.15322e+07	2.04128e+07	2.02126e+07	2.86628e+07	1.48168e+07	1.23785e+07	4.44417e+07	4.53386e+07	3.31501e+07	2.73347e+07	3.04153e+07	2.86628e+07	-0.996766	-1.25617	0.58791	0.616736	0.165011	-0.113271	0.0407949	-0.044824
Q13435	Splicing factor 3B subunit 2 OS=Homo sapiens OX=9606 GN=SF3B2 PE=1 SV=2	0	51	15	4.21699e+06	2.77168e+06	5.99697e+06	9.13255e+06	4.28683e+06	5.93649e+06	5.12846e+06	8.26444e+06	5.82754e+06	2.77168e+06	1.30294e+07	1.39095e+07	6.59983e+06	7.94952e+06	7.71716e+06	8.26444e+06	-0.503016	-1.57515	0.657795	0.752098	-0.323475	-0.0550365	-0.0978335	0.00101366
P15311	Ezrin OS=Homo sapiens OX=9606 GN=EZR PE=1 SV=4	0	47	9	47976.6	60384.3	81356.4	192403	1.02847e+07	1.22695e+07	169749	316414	66299.9	60384.3	176760	293043	1.58338e+07	1.64299e+07	255433	316414	-5.97801	-6.11285	-4.5633	-3.83398	1.92178	1.97509	-4.03214	-3.72328
Q99996	A-kinase anchor protein 9 OS=Homo sapiens OX=9606 GN=AKAP9 PE=1 SV=4	0	33	22	2.3523e+06	686526	1.1862e+07	2.01361e+07	1.81276e+06	833474	1.84692e+06	1.71184e+06	3.2507e+06	686526	2.57721e+07	3.06687e+07	2.79085e+06	1.1161e+06	2.7792e+06	1.71184e+06	-1.40308	-3.64645	1.5839	1.83486	-1.62313	-2.94537	-1.62916	-2.32828
P16402	Histone H1.3 OS=Homo sapiens OX=9606 GN=HIST1H1D PE=1 SV=2	0	130	8	1.84356e+08	1.48511e+08	2.15677e+08	3.15555e+08	2.01203e+08	1.86021e+08	1.45108e+08	1.98013e+08	2.54765e+08	1.48511e+08	4.68593e+08	4.80613e+08	3.09763e+08	2.491e+08	2.18355e+08	1.98013e+08	-0.191673	-0.970268	0.687494	0.724034	0.0903243	-0.224119	-0.414168	-0.555244
P02452	Collagen alpha-1(I) chain OS=Homo sapiens OX=9606 GN=COL1A1 PE=1 SV=5	0	49	14	4.55372e+07	9.26049e+07		634085	276973	1.44107e+06	5.32552e+06	1.20063e+07	6.29289e+07	9.26049e+07	2292.35	965757	426416	1.92973e+06	8.0137e+06	1.20063e+07	1.49282	2.05019	-13.2518	-4.5331	-5.7125	-3.53443	-1.48036	-0.897118
P13646	Keratin, type I cytoskeletal 13 OS=Homo sapiens OX=9606 GN=KRT13 PE=1 SV=4	0	96	2	1.05169e+06	807944	911456	613460	705942	660999	1.38262e+06	1.71162e+06	1.45335e+06	807944	1.98029e+06	934344	1.08684e+06	885140	2.08053e+06	1.71162e+06	0.0878327	-0.75922	0.534163	-0.549522	-0.331409	-0.627571	0.605402	0.323815
Q86UE8	Serine/threonine-protein kinase tousled-like 2 OS=Homo sapiens OX=9606 GN=TLK2 PE=1 SV=2	0	40	10	2.16674e+06	3.81704e+06	670615	545427	1.30963e+07	1.83203e+07	711775	797434	2.99427e+06	3.81704e+06	1.45702e+06	830724	2.01626e+07	2.45326e+07	1.07106e+06	797434	-1.21644	-0.866184	-2.25562	-3.0662	1.53497	1.81799	-2.6996	-3.1252
Q9HCD5	Nuclear receptor coactivator 5 OS=Homo sapiens OX=9606 GN=NCOA5 PE=1 SV=2	0	71	13	13751052	9.12196e+06	2.85809e+07	2.34767e+07	2.71519e+07	2.13615e+07	1.4417e+07	1.61509e+07	1.90029e+07	9.12196e+06	6.20968e+07	3.57567e+07	4.18019e+07	2.8605e+07	2.16943e+07	1.61509e+07	-0.623639	-1.68244	1.08466	0.288359	0.513712	-0.0335874	-0.432543	-0.858245
Q9UHF7	Zinc finger transcription factor Trps1 OS=Homo sapiens OX=9606 GN=TRPS1 PE=1 SV=2	0	52	15	120886	247087	7.85114e+06	1.18517e+07	2.8296e+06	5.61447e+06	8.55802e+06	1.44921e+07	167055	247087	1.70579e+07	1.80509e+07	4.35633e+06	7.5183e+06	1.28779e+07	1.44921e+07	-5.80595	-5.24125	0.868028	0.94966	-1.10123	-0.313933	0.462482	0.632852
Q9BY77	Polymerase delta-interacting protein 3 OS=Homo sapiens OX=9606 GN=POLDIP3 PE=1 SV=2	0	33	10	792544	626026	4.49434e+07	6.02856e+07	1.64228e+06	1.11402e+06	2.66003e+06	1.24052e+06	1.09523e+06	626026	9.7647e+07	9.18192e+07	2.52839e+06	1.49177e+06	4.00274e+06	1.24052e+06	-4.51587	-5.32281	1.9624	1.87362	-3.30889	-4.07008	-2.64612	-4.33616
Q9BZE4	Nucleolar GTP-binding protein 1 OS=Homo sapiens OX=9606 GN=GTPBP4 PE=1 SV=3	0	51	12	4.23131e+06	2.82356e+06	1.01508e+07	1.26083e+07	1.07107e+07	1.08027e+07	1.02484e+07	1.34006e+07	5.84733e+06	2.82356e+06	2.20543e+07	1.92034e+07	1.64897e+07	1.44658e+07	1.54214e+07	1.34006e+07	-1.22972	-2.27999	0.685486	0.48579	0.265991	0.0770777	0.169366	-0.0332749
P68032	Actin, alpha cardiac muscle 1 OS=Homo sapiens OX=9606 GN=ACTC1 PE=1 SV=1	0	83	1	1.76672e+06	2.21519e+06	3.41702e+06	5.06269e+06	3.85515e+06	3.73875e+06	4.60192e+06	5.94016e+06	2.44146e+06	2.21519e+06	7.42405e+06	7.71083e+06	5.93522e+06	5.00654e+06	6.92484e+06	5.94016e+06	-1.15845	-1.29877	0.446006	0.500686	0.123103	-0.122386	0.345581	0.124303
P18124	60S ribosomal protein L7 OS=Homo sapiens OX=9606 GN=RPL7 PE=1 SV=1	0	94	14	1.10863e+07	1.21241e+07	2.20533e+07	3.05616e+07	2.58308e+07	2.29046e+07	2.44432e+07	2.81935e+07	1.53204e+07	1.21241e+07	4.79144e+07	4.65475e+07	3.9768e+07	3.06714e+07	3.67815e+07	2.81935e+07	-1.07005	-1.40762	0.574964	0.533208	0.306113	-0.0686014	0.193485	-0.190134
Q9BU76	Multiple myeloma tumor-associated protein 2 OS=Homo sapiens OX=9606 GN=MMTAG2 PE=1 SV=1	0	78	11	3.78126e+07	3.74747e+07	3.52044e+07	6.49064e+07	4.36259e+07	3.59489e+07	3.32602e+07	3.86759e+07	5.2254e+07	3.74747e+07	7.64873e+07	9.8857e+07	6.71647e+07	4.81389e+07	5.0049e+07	3.86759e+07	-0.166287	-0.64591	0.383392	0.753515	0.195874	-0.284625	-0.228487	-0.600393
O15164	Transcription intermediary factor 1-alpha OS=Homo sapiens OX=9606 GN=TRIM24 PE=1 SV=3	0	54	10	360765	284597	4.31504e+06	8.47494e+06	2.04465e+06	3.37027e+06	5.9417e+06	1.02075e+07	498549	284597	9.37514e+06	1.29079e+07	3.14786e+06	4.5131e+06	8.94091e+06	1.02075e+07	-3.64446	-4.45327	0.588577	1.04992	-0.985891	-0.466143	0.520159	0.711298
Q15366	Poly(rC)-binding protein 2 OS=Homo sapiens OX=9606 GN=PCBP2 PE=1 SV=1	0	69	5	1.15763e+07	2.77404e+07	4.48972e+06	8.18126e+06	6.29576e+06	9.95112e+06	7.4506e+06	8.84785e+06	1.59976e+07	2.77404e+07	9.75465e+06	1.24606e+07	9.69269e+06	1.33255e+07	1.12115e+07	8.84785e+06	0.231191	1.02532	-0.482502	-0.129285	-0.491695	-0.0324752	-0.281688	-0.623264
O75643	U5 small nuclear ribonucleoprotein 200 kDa helicase OS=Homo sapiens OX=9606 GN=SNRNP200 PE=1 SV=2	0	44	18	2.86634e+06	2.64262e+06	5.05121e+06	8.08105e+06	3.44664e+06	4.11832e+06	3.99332e+06	5.36429e+06	3.96105e+06	2.64262e+06	1.09746e+07	1.2308e+07	5.30631e+06	5.51482e+06	6.00903e+06	5.36429e+06	-0.716795	-1.30071	0.753417	0.918849	-0.294969	-0.239364	-0.115545	-0.27929
Q14596	Next to BRCA1 gene 1 protein OS=Homo sapiens OX=9606 GN=NBR1 PE=1 SV=3	0	29	15	2.19263e+06	4.11241e+06	1.34675e+06	1.67347e+06	3.7836e+06	5.4043e+06	1.91559e+07	3.2104e+07	3.03004e+06	4.11241e+06	2.92604e+06	2.54881e+06	5.82507e+06	7.23686e+06	2.88253e+07	3.2104e+07	-1.8371	-1.39645	-1.88749	-2.08661	-0.894161	-0.581071	1.41283	1.56824
O43143	Pre-mRNA-splicing factor ATP-dependent RNA helicase DHX15 OS=Homo sapiens OX=9606 GN=DHX15 PE=1 SV=2	0	68	15	4.81533e+06	4.09367e+06	1.10148e+07	1.4025e+07	1.33855e+07	1.49397e+07	1.17036e+07	2.17258e+07	6.6544e+06	4.09367e+06	2.39314e+07	2.1361e+07	2.06078e+07	2.00056e+07	1.76113e+07	2.17258e+07	-1.35306	-2.05397	0.493466	0.329541	0.277752	0.234967	0.0510615	0.353968
P83111	Serine beta-lactamase-like protein LACTB, mitochondrial OS=Homo sapiens OX=9606 GN=LACTB PE=1 SV=2	0	27	13	1.02144e+07	1.52157e+07	803017	454251	502913	313587	560112	380995	1.41155e+07	1.52157e+07	1.74469e+06	691856	774263	419923	842842	380995	1.72389	1.83216	-1.29236	-2.62678	-2.46443	-3.34713	-2.34199	-3.48748
Q15717	ELAV-like protein 1 OS=Homo sapiens OX=9606 GN=ELAVL1 PE=1 SV=2	0	72	14	1.03101e+07	7.21086e+06	9.95573e+06	1.44397e+07	2.63448e+07	3.3972e+07	3.3151e+07	5.3011e+07	1.42478e+07	7.21086e+06	2.16305e+07	2.19927e+07	4.05593e+07	4.54916e+07	4.98847e+07	5.3011e+07	-1.15618	-2.13867	-0.553853	-0.529896	0.353116	0.518683	0.651679	0.739374
Q8TAA9	Vang-like protein 1 OS=Homo sapiens OX=9606 GN=VANGL1 PE=1 SV=1	0	31	14	561600	115300	301995	178475	582111	331885	1.96316e+07	3.57445e+07	776087	115300	656133	271830	896194	444424	2.95411e+07	3.57445e+07	-3.46259	-6.21342	-3.70482	-4.97611	-3.255	-4.26687	1.78777	2.06276
Q02878	60S ribosomal protein L6 OS=Homo sapiens OX=9606 GN=RPL6 PE=1 SV=3	0	85	13	1.82275e+07	2.05993e+07	2.88661e+07	4.20685e+07	3.37746e+07	3.11314e+07	3.44929e+07	3.40803e+07	2.51889e+07	2.05993e+07	6.27164e+07	6.40733e+07	5.1998e+07	4.16878e+07	5.19039e+07	3.40803e+07	-0.805731	-1.09593	0.510323	0.541205	0.239937	-0.0788932	0.237324	-0.369582
Q04695	Keratin, type I cytoskeletal 17 OS=Homo sapiens OX=9606 GN=KRT17 PE=1 SV=2	0	66	1	2.26493e+06	766312	1.75305e+06	2.18065e+06	2.5405e+06	2.12314e+06	2483961	1.62825e+06	3.12996e+06	766312	3.80878e+06	3.32129e+06	3.91125e+06	2.84309e+06	3.7378e+06	1.62825e+06	0.113407	-1.91673	0.396593	0.199006	0.434892	-0.0252768	0.369452	-0.82941
Q8IYB3	Serine/arginine repetitive matrix protein 1 OS=Homo sapiens OX=9606 GN=SRRM1 PE=1 SV=2	0	42	5	1.28167e+07	9010339	1.88532e+07	1.81917e+07	1.21191e+07	9351518	8.51861e+06	9.74289e+06	1.77117e+07	9010339	4.09617e+07	2.77072e+07	1.86581e+07	1.25226e+07	1.28186e+07	9.74289e+06	-0.073826	-1.04887	1.13575	0.571733	0.00127128	-0.573998	-0.540292	-0.936106
P32119	Peroxiredoxin-2 OS=Homo sapiens OX=9606 GN=PRDX2 PE=1 SV=5	0	64	9	2.12824e+06	1.61937e+06	6.23137e+07	7.61211e+07	3.01761e+06	2.78821e+06	2.98277e+06	4.51742e+06	2.94106e+06	1.61937e+06	1.35387e+08	1.15938e+08	4.64578e+06	3.73367e+06	4.48839e+06	4.51742e+06	-3.53785	-4.39875	1.98676	1.76302	-2.87826	-3.19359	-2.92799	-2.91869
P51659	Peroxisomal multifunctional enzyme type 2 OS=Homo sapiens OX=9606 GN=HSD17B4 PE=1 SV=3	0	28	15	3.08275e+06	1.25853e+06	3.96103e+06	3.08459e+06	3.3303e+06	1.86763e+06	1.07603e+07	1.50861e+07	4.26012e+06	1.25853e+06	8.60599e+06	4.69804e+06	5.12719e+06	2.50093e+06	1.61918e+07	1.50861e+07	-0.760322	-2.51948	0.254125	-0.619157	-0.493048	-1.52875	1.16597	1.06393
Q13148	TAR DNA-binding protein 43 OS=Homo sapiens OX=9606 GN=TARDBP PE=1 SV=1	0	71	7	1.0123e+07	1.40732e+07	9.17487e+06	1.40908e+07	6.31729e+07	7.98156e+07	2.20324e+07	3.71406e+07	1.39891e+07	1.40732e+07	1.99339e+07	2.14613e+07	9.72583e+07	1.06881e+08	3.31537e+07	3.71406e+07	-1.61957	-1.61093	-1.10865	-1.00214	1.17794	1.31405	-0.374709	-0.210881
P07355	Annexin A2 OS=Homo sapiens OX=9606 GN=ANXA2 PE=1 SV=2	0	45	12	2.11181e+07	6.57018e+06	2.97219e+07	1.03087e+07	1.64613e+07	8.77576e+06	2.4714e+07	1.39974e+07	2.91836e+07	6.57018e+06	6.45757e+07	1.57009e+07	2.53432e+07	1.17516e+07	3.7189e+07	1.39974e+07	0.19246	-1.95869	1.33829	-0.701849	-0.0111004	-1.11985	0.542177	-0.867543
O14979	Heterogeneous nuclear ribonucleoprotein D-like OS=Homo sapiens OX=9606 GN=HNRNPDL PE=1 SV=3	0	58	9	1.79546e+06	3.16649e+06	9.96924e+06	1.16636e+07	2.2841e+07	3.26653e+07	2.31622e+07	4.98061e+07	2.48118e+06	3.16649e+06	2.16598e+07	1.77645e+07	3.5165e+07	4.37419e+07	3.48538e+07	4.98061e+07	-3.39384	-3.04198	-0.267915	-0.553939	0.431205	0.746079	0.418382	0.933387
Q05519	Serine/arginine-rich splicing factor 11 OS=Homo sapiens OX=9606 GN=SRSF11 PE=1 SV=1	0	72	8	1.37376e+07	1.55804e+07	1.60819e+07	3.45879e+07	2.10102e+07	1.85793e+07	1.47111e+07	1.95959e+07	1.89843e+07	1.55804e+07	3.49406e+07	5.26799e+07	3.23464e+07	2.48794e+07	2.21369e+07	1.95959e+07	-0.542107	-0.827181	0.337992	0.93034	0.226693	-0.151962	-0.32046	-0.496361
Q6P2Q9	Pre-mRNA-processing-splicing factor 8 OS=Homo sapiens OX=9606 GN=PRPF8 PE=1 SV=2	0	37	19	2.63381e+06	3.5316e+06	6.83653e+06	1.19942e+07	9.52299e+06	1.29294e+07	7.23944e+06	1.47908e+07	3.63972e+06	3.5316e+06	1.48535e+07	1.82681e+07	1.46612e+07	1.73136e+07	1.08937e+07	1.47908e+07	-1.75018	-1.79368	0.278723	0.577246	0.259924	0.49983	-0.168583	0.272625
Q15365	Poly(rC)-binding protein 1 OS=Homo sapiens OX=9606 GN=PCBP1 PE=1 SV=2	0	53	4	227993	2.36982e+06		6.19744e+06	4.18291e+06	1.07818e+07	3.34382e+06	1.19098e+07	315068	2.36982e+06	2292.35	9.43915e+06	6.43984e+06	1.44378e+07	5.03169e+06	1.19098e+07	-4.30854	-1.3975	-11.4112	0.596376	0.0447435	1.2095	-0.311237	0.931794
P22087	rRNA 2'-O-methyltransferase fibrillarin OS=Homo sapiens OX=9606 GN=FBL PE=1 SV=2	0	82	13	9.30548e+06	8.68821e+06	1.41534e+07	2.09746e+07	1.63918e+07	1.75856e+07	1.60278e+07	2.42438e+07	1.28594e+07	8.68821e+06	3.07507e+07	3.19458e+07	2.52361e+07	2.35487e+07	2.41182e+07	2.42438e+07	-0.818203	-1.3839	0.439588	0.494595	0.154456	0.054617	0.0890944	0.0965857
Q9BWF3	RNA-binding protein 4 OS=Homo sapiens OX=9606 GN=RBM4 PE=1 SV=1	0	57	3	739113	957769	6816317	9561663	1.05909e+07	1.41867e+07	14590502	22275775	1.0214e+06	957769	1.48096e+07	1.45631e+07	1.63053e+07	1.89973e+07	2.19554e+07	22275775	-3.76239	-3.85518	0.0955297	0.0713163	0.234338	0.454798	0.663575	0.684475
O00487	26S proteasome non-ATPase regulatory subunit 14 OS=Homo sapiens OX=9606 GN=PSMD14 PE=1 SV=1	0	31	9	303931	186438	3.03088e+07	4.00729e+07	430993	480813	294742	5031.87	420008	186438	6.5851e+07	6.10338e+07	663538	643854	443520	5031.87	-5.2655	-6.43722	2.02714	1.91755	-4.60574	-4.64918	-5.18692	-11.6487
Q9Y6D9	Mitotic spindle assembly checkpoint protein MAD1 OS=Homo sapiens OX=9606 GN=MAD1L1 PE=1 SV=2	0	24	16	1.69729e+06	397680	2.49511e+06	1.33697e+06	955342	933251	11652374	2.11342e+07	2.34552e+06	397680	5.42104e+06	2.03629e+06	1.4708e+06	1.24971e+06	1.75342e+07	2.11342e+07	-1.4591	-4.01932	-0.250434	-1.66306	-2.1324	-2.36741	1.44309	1.7125
Q6PJT7	Zinc finger CCCH domain-containing protein 14 OS=Homo sapiens OX=9606 GN=ZC3H14 PE=1 SV=1	0	32	13	369186	514118	8.11267e+06	1.34054e+07	701207	1.23541e+06	1.41087e+06	2.23397e+06	510186	514118	1.76261e+07	2.04173e+07	1.07955e+06	1.65432e+06	2.12303e+06	2.23397e+06	-3.49943	-3.48836	1.61111	1.82319	-2.4181	-1.80229	-1.4424	-1.36892
O60832	H/ACA ribonucleoprotein complex subunit DKC1 OS=Homo sapiens OX=9606 GN=DKC1 PE=1 SV=3	0	73	15	1.0226e+07	1.25618e+07	1.31379e+07	3.05372e+07	1.3538e+07	1.83527e+07	1.07232e+07	1.93366e+07	1.41316e+07	1.25618e+07	2.85443e+07	4.65103e+07	2.08425e+07	2.45759e+07	1.6136e+07	1.93366e+07	-0.692003	-0.861877	0.32228	1.02663	-0.131394	0.106322	-0.500637	-0.23959
Q9Y383	Putative RNA-binding protein Luc7-like 2 OS=Homo sapiens OX=9606 GN=LUC7L2 PE=1 SV=2	0	56	6	1.11995e+07	9.14804e+06	1.65853e+07	2.4632e+07	1.3985e+07	1.43914e+07	1.03817e+07	1.60564e+07	1.54768e+07	9.14804e+06	3.60344e+07	3.75162e+07	2.15307e+07	1.92714e+07	1.56222e+07	1.60564e+07	-0.462912	-1.22149	0.756353	0.814495	0.0133735	-0.146558	-0.449427	-0.409871
O75362	Zinc finger protein 217 OS=Homo sapiens OX=9606 GN=ZNF217 PE=1 SV=1	0	28	12	7.01676e+06		1.13586e+07	3.49737e+06	809416	1.84763e+06	7.89089e+06	7.42086e+06	9.69661e+06	2292.35	2.46784e+07	5.32675e+06	1.24614e+06	2.47415e+06	1.1874e+07	7.42086e+06	0.306645	-11.7398	1.65434	-0.55758	-2.65337	-1.6639	0.598899	-0.079248
O43290	U4/U6.U5 tri-snRNP-associated protein 1 OS=Homo sapiens OX=9606 GN=SART1 PE=1 SV=1	0	44	11	3.82384e+06	2.95973e+06	5.59372e+06	9.48611e+06	4.30094e+06	4.28045e+06	3.52412e+06	5.63839e+06	5.28424e+06	2.95973e+06	1.21533e+07	1.4448e+07	6.62156e+06	5.73192e+06	5.303e+06	5.63839e+06	-0.459765	-1.296	0.74181	0.991337	-0.134292	-0.342444	-0.454653	-0.36618
Q7L014	Probable ATP-dependent RNA helicase DDX46 OS=Homo sapiens OX=9606 GN=DDX46 PE=1 SV=2	0	45	19	3.26801e+06	5.33844e+06	6569715	1.49468e+07	8.01224e+06	9.26765e+06	6.4219e+06	1.09833e+07	4.51613e+06	5.33844e+06	1.42738e+07	2.27651e+07	1.23353e+07	1.24103e+07	9.6635e+06	1.09833e+07	-1.35295	-1.11162	0.30726	0.980714	0.0966855	0.105424	-0.25549	-0.0707989
Q6P0N0	Mis18-binding protein 1 OS=Homo sapiens OX=9606 GN=MIS18BP1 PE=1 SV=1	0	26	15	326563	448824	818147	677790	1.00287e+07	16045225	621675	835952	451284	448824	1.77756e+06	1.03232e+06	1.54397e+07	2.14861e+07	935479	835952	-3.55413	-3.56201	-1.57634	-2.36034	1.54234	2.01909	-2.50246	-2.66474
P16144	Integrin beta-4 OS=Homo sapiens OX=9606 GN=ITGB4 PE=1 SV=5	0	28	13	749961	70032.3	209141	61248.4	1.54776e+07	2.01727e+07			1.03639e+06	70032.3	454394	93285.6	2.38286e+07	2.70132e+07	2292.35	2292.35	-2.6627	-6.55009	-3.85224	-6.13646	1.86037	2.04133	-11.4832	-11.4832
P62701	40S ribosomal protein S4, X isoform OS=Homo sapiens OX=9606 GN=RPS4X PE=1 SV=2	0	72	12	1.0866e+07	1.46785e+07	1.92579e+07	3.49581e+07	2.63651e+07	2.46015e+07	2.6082e+07	3.17061e+07	1.50159e+07	1.46785e+07	4.1841e+07	5.32436e+07	4.05906e+07	3.29437e+07	3.92475e+07	3.17061e+07	-1.16447	-1.19726	0.31395	0.661643	0.270179	-0.0309607	0.221636	-0.0862042
A0AV96	RNA-binding protein 47 OS=Homo sapiens OX=9606 GN=RBM47 PE=1 SV=2	0	41	12	1.532e+06	2.95273e+06	3.73993e+06	6.48445e+06	2.5417e+06	3.22909e+06	1.07806e+07	2.10236e+07	2.1171e+06	2.95273e+06	8.12561e+06	9.87628e+06	3.91309e+06	4.32406e+06	1.62224e+07	2.10236e+07	-2.0171	-1.53714	-0.0767129	0.204779	-1.13088	-0.986802	0.920728	1.29475
P61247	40S ribosomal protein S3a OS=Homo sapiens OX=9606 GN=RPS3A PE=1 SV=2	0	61	13	1.1627e+07	2.0378e+07	21842068	5.02816e+07	4.23323e+07	4.35807e+07	2.94795e+07	4.30675e+07	1.60676e+07	2.0378e+07	4.74555e+07	7.65824e+07	6.5173e+07	5.83586e+07	4.436e+07	4.30675e+07	-1.53091	-1.18806	0.0315079	0.721945	0.489207	0.329878	-0.0658089	-0.108467
P39748	Flap endonuclease 1 OS=Homo sapiens OX=9606 GN=FEN1 PE=1 SV=1	0	47	10	3.11184e+06	3.29592e+06	8.04488e+06	1.30007e+07	9.68568e+06	1.13214e+07	9.71701e+06	1.80649e+07	4.30031e+06	3.29592e+06	1.74788e+07	1.9801e+07	1.49117e+07	1.51604e+07	1.46219e+07	1.80649e+07	-1.64556	-2.02932	0.377534	0.557502	0.148367	0.172233	0.120055	0.425114
Q5T1M5	FK506-binding protein 15 OS=Homo sapiens OX=9606 GN=FKBP15 PE=1 SV=2	0	20	12	864182	791616	5.0184e+06	7.9827e+06	466787	649792	2.66523e+06	1.0133e+06	1.19423e+06	791616	1.09033e+07	1.21582e+07	718645	870133	4.01056e+06	1.0133e+06	-1.72851	-2.32172	1.4621	1.61927	-2.46124	-2.18528	0.0192144	-1.96553
Q9UJV9	Probable ATP-dependent RNA helicase DDX41 OS=Homo sapiens OX=9606 GN=DDX41 PE=1 SV=2	0	39	16	5.92913e+06	5.07367e+06	7.3013e+06	1.74186e+07	7.5773e+06	1.11888e+07	5.15504e+06	9.17174e+06	8.19359e+06	5.07367e+06	1.58633e+07	2.65297e+07	1.16657e+07	1.49829e+07	7.75717e+06	9.17174e+06	-0.598322	-1.28979	0.354801	1.09672	-0.0886173	0.272428	-0.677287	-0.435622
O00571	ATP-dependent RNA helicase DDX3X OS=Homo sapiens OX=9606 GN=DDX3X PE=1 SV=3	0	70	11	566168	1.88343e+06	6.03119e+06	1.20889e+07	4.15815e+06	5.92501e+06	4.2822e+06	8.09274e+06	782400	1.88343e+06	1.31038e+07	1.84122e+07	6.40171e+06	7.93414e+06	6.44374e+06	8.09274e+06	-3.33254	-2.06515	0.733388	1.22407	-0.300062	0.00955366	-0.290621	0.0381078
Q5BKZ1	DBIRD complex subunit ZNF326 OS=Homo sapiens OX=9606 GN=ZNF326 PE=1 SV=2	0	49	12	422995	727226	3.29251e+06	4.81694e+06	1.29387e+07	1.63695e+07	9.76184e+06	1.73112e+07	584546	727226	7.15352e+06	7.33654e+06	1.99199e+07	2.19203e+07	1.46894e+07	1.73112e+07	-4.26072	-3.94564	-0.647458	-0.611012	0.830029	0.968082	0.390587	0.627519
P04406	Glyceraldehyde-3-phosphate dehydrogenase OS=Homo sapiens OX=9606 GN=GAPDH PE=1 SV=3	0	72	11	1.30268e+07	1.79482e+07	1.64825e+07	2.71098e+07	2.0865e+07	2.14513e+07	2.86999e+07	4.2985e+07	1.8002e+07	1.79482e+07	3.58109e+07	4.12901e+07	3.21229e+07	2.87254e+07	4.31868e+07	4.2985e+07	-0.852679	-0.856996	0.139565	0.34496	-0.0172332	-0.17851	0.409757	0.402997
Q9BVJ6	U3 small nucleolar RNA-associated protein 14 homolog A OS=Homo sapiens OX=9606 GN=UTP14A PE=1 SV=1	0	28	15	483886	454652	1.88297e+06	2.83912e+06	753753	2.09903e+06	4.98387e+06	8.62789e+06	668692	454652	4.09106e+06	4.32419e+06	1.16045e+06	2.8108e+06	7.4996e+06	8.62789e+06	-2.46993	-3.02651	0.143131	0.223086	-1.67466	-0.398363	1.01747	1.21966
P18621	60S ribosomal protein L17 OS=Homo sapiens OX=9606 GN=RPL17 PE=1 SV=3	0	56	9	5.43695e+06	9.52546e+06	1.01279e+07	2.18888e+07	1.4134e+07	1.56699e+07	1.28017e+07	1.75385e+07	7.51344e+06	9.52546e+06	2.20044e+07	3.33381e+07	2.17602e+07	2.09835e+07	1.92636e+07	1.75385e+07	-1.33776	-0.995447	0.212487	0.811865	0.196383	0.143944	0.0205677	-0.114784
O75367	Core histone macro-H2A.1 OS=Homo sapiens OX=9606 GN=H2AFY PE=1 SV=4	0	58	11	6.17258e+06	6.97545e+06	6.36885e+06	1.22383e+07	8.84099e+06	8.47331e+06	6.93187e+06	1.06971e+07	8.53001e+06	6.97545e+06	1.38374e+07	1.86398e+07	1.36112e+07	1.13466e+07	1.04309e+07	1.06971e+07	-0.463091	-0.753352	0.234859	0.664676	0.211086	-0.0514564	-0.172848	-0.136488
P84103	Serine/arginine-rich splicing factor 3 OS=Homo sapiens OX=9606 GN=SRSF3 PE=1 SV=1	0	97	5	3.34191e+07	2.59527e+07	9.56429e+07	1.03445e+08	1.00697e+08	1.15607e+08	7.63621e+07	101570021	4.61825e+07	2.59527e+07	2.078e+08	1.57554e+08	1.5503e+08	1.54808e+08	1.14908e+08	101570021	-1.38332	-2.21478	0.786455	0.387103	0.363803	0.361743	-0.0682655	-0.246265
O43823	A-kinase anchor protein 8 OS=Homo sapiens OX=9606 GN=AKAP8 PE=1 SV=1	0	32	11	328303	116049	1.65853e+06	1.48773e+06	5.71617e+06	7.36111e+06	5.59681e+06	6.57182e+06	453689	116049	3.60343e+06	2.26592e+06	8.80038e+06	9.85721e+06	8.42193e+06	6.57182e+06	-3.46541	-5.43238	-0.475814	-1.14509	0.81238	0.975993	0.748964	0.391107
Q5VWG9	Transcription initiation factor TFIID subunit 3 OS=Homo sapiens OX=9606 GN=TAF3 PE=1 SV=1	0	61	11	11156763	7.98975e+06	1.6326e+07	2.59116e+07	1.77741e+07	8.93987e+06	1.17827e+07	1.09522e+07	1.54178e+07	7.98975e+06	3.5471e+07	3.94652e+07	2.73642e+07	1.19713e+07	1.77302e+07	1.09522e+07	-0.431658	-1.38003	0.770389	0.924331	0.396039	-0.796669	-0.230041	-0.925034
P00558	Phosphoglycerate kinase 1 OS=Homo sapiens OX=9606 GN=PGK1 PE=1 SV=3	0	43	12	2.66092e+06	3.81322e+06	5.00427e+06	9.92095e+06	7.478e+06	9.81388e+06	7.8206e+06	1.31404e+07	3.67718e+06	3.81322e+06	1.08726e+07	1.51103e+07	1.15128e+07	1.31417e+07	1.17682e+07	1.31404e+07	-1.49707	-1.44466	0.0669524	0.541789	0.149497	0.340408	0.181152	0.340261
Q66PJ3	ADP-ribosylation factor-like protein 6-interacting protein 4 OS=Homo sapiens OX=9606 GN=ARL6IP4 PE=1 SV=2	0	47	7	1.4195e+07	9.43436e+06	1.71859e+07	2.34624e+07	1.66512e+07	1.25036e+07	1.08686e+07	1.42578e+07	1.96164e+07	9.43436e+06	3.73391e+07	3.57348e+07	2.56354e+07	1.67435e+07	1.63548e+07	1.42578e+07	-0.158181	-1.21424	0.770447	0.70709	0.227898	-0.386637	-0.42053	-0.618487
P06733	Alpha-enolase OS=Homo sapiens OX=9606 GN=ENO1 PE=1 SV=2	0	39	12	1.48134e+06	1.61446e+06	3.59595e+06	6.17332e+06	3.7401e+06	4.74939e+06	5.58697e+06	1.03563e+07	2.04709e+06	1.61446e+06	7.81278e+06	9.40241e+06	5.7581e+06	6.35988e+06	8.40711e+06	1.03563e+07	-1.66014	-2.00266	0.272124	0.539318	-0.168119	-0.0247139	0.377898	0.678719
P04792	Heat shock protein beta-1 OS=Homo sapiens OX=9606 GN=HSPB1 PE=1 SV=2	0	52	11	7.37645e+06	1.11716e+07	1.77449e+07	3.54403e+07	2.14969e+07	2.38574e+07	3.61828e+07	5.59495e+07	1.01937e+07	1.11716e+07	3.85537e+07	5.39781e+07	3.30957e+07	3.19472e+07	5.44469e+07	5.59495e+07	-1.827	-1.69484	0.0921929	0.577698	-0.128034	-0.178985	0.590175	0.62945
P23396	40S ribosomal protein S3 OS=Homo sapiens OX=9606 GN=RPS3 PE=1 SV=2	0	63	15	2.41358e+07	1.22756e+07	2.96398e+07	1.8196e+07	2.17907e+07	1.43243e+07	1.82651e+07	2.45823e+07	3.33537e+07	1.22756e+07	6.43973e+07	2.77137e+07	3.3548e+07	1.91815e+07	2.74849e+07	2.45823e+07	0.137714	-1.30434	1.08687	-0.129532	0.146094	-0.660416	-0.141495	-0.302514
P07737	Profilin-1 OS=Homo sapiens OX=9606 GN=PFN1 PE=1 SV=2	0	66	9	3.86847e+06	4.38317e+06	1.07342e+07	1.74846e+07	1.52121e+07	1.9832e+07	2.0087e+07	3.37679e+07	5.34591e+06	4.38317e+06	2.33219e+07	2.66303e+07	2.34199e+07	2.65569e+07	3.02263e+07	3.37679e+07	-2.02162	-2.30808	0.103553	0.294938	0.109606	0.290958	0.477675	0.637524
Q16543	Hsp90 co-chaperone Cdc37 OS=Homo sapiens OX=9606 GN=CDC37 PE=1 SV=1	0	19	9	289987	111544	1.78743e+06	1.97394e+06	2.4603e+06	2.88085e+06	6.21022e+06	1.2852e+07	400739	111544	3.88348e+06	3.00645e+06	3.78778e+06	3.85773e+06	9.34497e+06	1.2852e+07	-3.53823	-5.38328	-0.26161	-0.630902	-0.297609	-0.271211	1.00523	1.46496
Q05639	Elongation factor 1-alpha 2 OS=Homo sapiens OX=9606 GN=EEF1A2 PE=1 SV=1	0	61	4		182408	412342	1.48787e+06	851684	940643	717731	2.34614e+06	2292.35	182408	895882	2.26613e+06	1.31122e+06	1.25961e+06	1.08002e+06	2.34614e+06	-8.99295	-2.67875	-0.382612	0.956235	0.166914	0.108983	-0.112933	1.00629
Q16629	Serine/arginine-rich splicing factor 7 OS=Homo sapiens OX=9606 GN=SRSF7 PE=1 SV=1	0	72	6	2.55248e+07	2.25447e+07	7.41884e+07	8.47919e+07	7.25461e+07	7.76407e+07	5.57789e+07	6.66235e+07	3.52732e+07	2.25447e+07	1.61186e+08	1.29144e+08	1.11689e+08	1.03968e+08	8.39345e+07	6.66235e+07	-1.34001	-1.9858	0.852072	0.532323	0.322829	0.219483	-0.0893219	-0.422555
P49756	RNA-binding protein 25 OS=Homo sapiens OX=9606 GN=RBM25 PE=1 SV=3	0	41	10	3.28435e+06	4.2943e+06	7.67561e+06	1.47915e+07	5.95946e+06	6.98141e+06	4.87216e+06	9.27309e+06	4.53871e+06	4.2943e+06	1.66765e+07	2.25285e+07	9.17493e+06	9.34876e+06	7.33149e+06	9.27309e+06	-1.19564	-1.2755	0.681819	1.11575	-0.18023	-0.153153	-0.503821	-0.164877
P61353	60S ribosomal protein L27 OS=Homo sapiens OX=9606 GN=RPL27 PE=1 SV=2	0	75	10	1.60399e+07	3.088e+07	2.13196e+07	5.58657e+07	3.25584e+07	4.09235e+07	4.05068e+07	6.7938e+07	2.21658e+07	3.088e+07	4.63204e+07	8.50875e+07	5.01256e+07	5.48003e+07	6.09535e+07	6.7938e+07	-1.23803	-0.759692	-0.17472	0.70258	-0.060819	0.0678179	0.221342	0.377853
P46777	60S ribosomal protein L5 OS=Homo sapiens OX=9606 GN=RPL5 PE=1 SV=3	0	65	8	8.22724e+06	8.43351e+06	16161164	2.09815e+07	1.66471e+07	1.64583e+07	1.75499e+07	2.15993e+07	1.13694e+07	8.43351e+06	3.51128e+07	3.19563e+07	2.56291e+07	2.20392e+07	2.64086e+07	2.15993e+07	-1.00505	-1.436	0.621792	0.485894	0.167579	-0.0501359	0.210804	-0.0792223
P62750	60S ribosomal protein L23a OS=Homo sapiens OX=9606 GN=RPL23A PE=1 SV=1	0	56	10	2.49946e+07	2.86545e+07	2.95666e+07	5.45174e+07	3.49109e+07	3.6665e+07	2.81456e+07	4.28858e+07	3.45406e+07	2.86545e+07	6.42382e+07	8.30339e+07	5.37474e+07	4.90978e+07	4.23528e+07	4.28858e+07	-0.528399	-0.797929	0.366739	0.737008	0.109501	-0.0210333	-0.234236	-0.216192
P68104	Elongation factor 1-alpha 1 OS=Homo sapiens OX=9606 GN=EEF1A1 PE=1 SV=1	0	75	4	556644	2.70758e+06	2.47938e+06	6.91242e+06	3.41554e+06	4.87363e+06	5.65087e+06	1.53755e+07	769238	2.70758e+06	5.38687e+06	1.05281e+07	5.25843e+06	6.52624e+06	8.50327e+06	1.53755e+07	-3.16131	-1.3458	-0.353361	0.613366	-0.388177	-0.0765561	0.305209	1.15976
Q9Y2W1	Thyroid hormone receptor-associated protein 3 OS=Homo sapiens OX=9606 GN=THRAP3 PE=1 SV=2	0	46	10	3.52885e+06	3.27767e+06	10122070	1.16812e+07	5909219	6.07694e+06	5.53954e+06	6.98382e+06	4.87659e+06	3.27767e+06	2.19919e+07	1.77913e+07	9.09759e+06	8.1376e+06	8.33576e+06	6.98382e+06	-1.0449	-1.61811	1.12812	0.822326	-0.145293	-0.306175	-0.271465	-0.526761
Q96T37	RNA-binding protein 15 OS=Homo sapiens OX=9606 GN=RBM15 PE=1 SV=2	0	39	11	6.94242e+06	4.82551e+06	8.60029e+06	8.69828e+06	1.07587e+07	1.01733e+07	9.06287e+06	9.02954e+06	9.59387e+06	4.82551e+06	1.86856e+07	1.32481e+07	1.65636e+07	1.36231e+07	1.36376e+07	9.02954e+06	-0.370254	-1.36169	0.591485	0.0953469	0.417576	0.135612	0.137147	-0.457714
Q13509	Tubulin beta-3 chain OS=Homo sapiens OX=9606 GN=TUBB3 PE=1 SV=2	0	50	1				425029		438721	440274	865850	2292.35	2292.35	2292.35	647349	2292.35	587489	662513	865850	-7.24007	-7.24007	-7.24007	0.901496	-7.24007	0.761513	0.934901	1.32107
Q9Y4F3	Meiosis regulator and mRNA stability factor 1 OS=Homo sapiens OX=9606 GN=MARF1 PE=1 SV=6	0	19	15	319274	186795	5.45375e+06	9.55586e+06	686452	1.0378e+06	365437	164381	441211	186795	1.18492e+07	1.45542e+07	1.05683e+06	1.38971e+06	549900	164381	-3.09656	-4.33658	1.65061	1.94726	-1.83636	-1.44132	-2.77887	-4.52099
P29401	Transketolase OS=Homo sapiens OX=9606 GN=TKT PE=1 SV=3	0	35	11	1.68009e+07	8.65814e+06	3.85239e+07	1.36014e+07	1.69893e+07	1.22044e+07	2.31325e+07	1.37901e+07	2.32175e+07	8.65814e+06	8.36996e+07	2.07159e+07	2.6156e+07	1.63428e+07	3.48091e+07	1.37901e+07	-0.29188	-1.71496	1.55813	-0.456354	-0.119949	-0.798436	0.292375	-1.04346
Q15029	116 kDa U5 small nuclear ribonucleoprotein component OS=Homo sapiens OX=9606 GN=EFTUD2 PE=1 SV=1	0	31	16	792783	2.14509e+06	3.19002e+06	6.20455e+06	1.19311e+06	2.69546e+06	2.13138e+06	3.66329e+06	1.09556e+06	2.14509e+06	6.93083e+06	9.44997e+06	1.83687e+06	3.60947e+06	3.20724e+06	3.66329e+06	-1.86554	-0.896178	0.795813	1.24309	-1.11997	-0.14543	-0.315886	-0.124078
P62263	40S ribosomal protein S14 OS=Homo sapiens OX=9606 GN=RPS14 PE=1 SV=3	0	51	7	1.02215e+07	7.72378e+06	1.41824e+07	1.88626e+07	1.30455e+07	1.30295e+07	1.95323e+07	2.37302e+07	1.41253e+07	7.72378e+06	3.08136e+07	2.8729e+07	2.00843e+07	1.74477e+07	2.93916e+07	2.37302e+07	-0.606435	-1.47734	0.518848	0.41779	-0.09865	-0.301684	0.450688	0.142006
O76021	Ribosomal L1 domain-containing protein 1 OS=Homo sapiens OX=9606 GN=RSL1D1 PE=1 SV=3	0	43	13	1.40909e+07	2.95703e+07	1.64637e+07	2.96311e+07	1.90591e+07	2.85479e+07	1.71505e+07	2.88488e+07	1.94725e+07	2.95703e+07	3.57702e+07	4.51303e+07	2.93426e+07	3.82284e+07	2.58077e+07	2.88488e+07	-0.694888	-0.0921797	0.182428	0.517768	-0.103331	0.278314	-0.28853	-0.127818
Q13084	39S ribosomal protein L28, mitochondrial OS=Homo sapiens OX=9606 GN=MRPL28 PE=1 SV=4	0	27	10	11005.5	10589	19715.8	127999	9.31876e+06	1.11089e+07	125319		15208.8	10589	42835.8	194951	1.43468e+07	1.48759e+07	188577	2292.35	-7.93023	-8.45258	-6.43632	-4.2501	1.95138	2.00362	-4.29805	-10.6602
P55265	Double-stranded RNA-specific adenosine deaminase OS=Homo sapiens OX=9606 GN=ADAR PE=1 SV=4	0	23	15	195660	183206	943726	1.8964e+06	1.31834e+06	2.20521e+06	4.58349e+06	1.31785e+07	270386	183206	2.0504e+06	2.88835e+06	2.02966e+06	2.95298e+06	6.89711e+06	1.31785e+07	-3.81531	-4.37686	-0.892494	-0.398154	-0.907161	-0.366226	0.857593	1.79172
O75400	Pre-mRNA-processing factor 40 homolog A OS=Homo sapiens OX=9606 GN=PRPF40A PE=1 SV=2	0	47	10	1.20884e+07	1.18043e+07	1.22632e+07	2.34558e+07	1.29632e+07	1.33376e+07	9.82569e+06	1.63214e+07	1.67052e+07	1.18043e+07	2.66439e+07	3.57248e+07	1.99576e+07	1.78603e+07	1.47854e+07	1.63214e+07	-0.257926	-0.758916	0.415584	0.838705	-0.00128547	-0.161462	-0.434045	-0.291456
P17480	Nucleolar transcription factor 1 OS=Homo sapiens OX=9606 GN=UBTF PE=1 SV=1	0	52	14	2.79997e+06	4.98203e+06	6.89033e+06	1.49175e+07	6.18734e+06	7.12497e+06	6.43031e+06	1.04418e+07	3.86934e+06	4.98203e+06	1.49704e+07	2.27204e+07	9.52577e+06	9.541e+06	9.67616e+06	1.04418e+07	-1.46959	-1.10494	0.482361	1.08424	-0.169841	-0.167536	-0.147242	-0.0373725
Q7Z4H3	HD domain-containing protein 2 OS=Homo sapiens OX=9606 GN=HDDC2 PE=1 SV=1	0	23	9	4.69494e+06	2.13139e+06	4.28771e+06	2.21222e+06	3.57496e+06	2.00539e+06	2.45468e+07	2.93755e+07	6.48804e+06	2.13139e+06	9.31575e+06	3.36937e+06	5.50386e+06	2.68541e+06	3.69374e+07	2.93755e+07	-0.884272	-2.49026	-0.362381	-1.82958	-1.12161	-2.15691	1.62496	1.29449
Q96S55	ATPase WRNIP1 OS=Homo sapiens OX=9606 GN=WRNIP1 PE=1 SV=2	0	21	14	3.95027e+06	1.38167e+06	1.1827e+07	1.48288e+07	1.88652e+06	1.67628e+06	2.16945e+06	1.96819e+06	5.45896e+06	1.38167e+06	2.56961e+07	2.25853e+07	2.90441e+06	2.24469e+06	3.26453e+06	1.96819e+06	-0.584881	-2.56709	1.64997	1.4638	-1.49526	-1.86699	-1.32663	-2.05664
Q9BRT6	Protein LLP homolog OS=Homo sapiens OX=9606 GN=LLPH PE=1 SV=1	0	44	6	4.52221e+06	2.94212e+06	4.59286e+06	9.66947e+06	6.22329e+06	5.65033e+06	4.38511e+06	7.85298e+06	6.24934e+06	2.94212e+06	9.97874e+06	1.47273e+07	9.58112e+06	7.56632e+06	6.5986e+06	7.85298e+06	-0.389642	-1.47649	0.285511	0.847074	0.226849	-0.113754	-0.311186	-0.0601066
Q9H0H5	Rac GTPase-activating protein 1 OS=Homo sapiens OX=9606 GN=RACGAP1 PE=1 SV=1	0	26	11	368697	156452	1.37778e+07	1.58875e+07	637857	411794	614128	706461	509510	156452	2.99346e+07	2.41977e+07	982019	551430	924123	706461	-3.82986	-5.53325	2.0467	1.73976	-2.88322	-3.71579	-2.97089	-3.35836
Q8TDD1	ATP-dependent RNA helicase DDX54 OS=Homo sapiens OX=9606 GN=DDX54 PE=1 SV=2	0	27	9	564792	1.27686e+06	2.30079e+06	3.56211e+06	2.60102e+06	3.4263e+06	2.03834e+06	3.21427e+06	780498	1.27686e+06	4.99884e+06	5.42535e+06	4.00443e+06	4.58813e+06	3.06724e+06	3.21427e+06	-2.1313	-1.42116	0.547828	0.66595	0.227831	0.424142	-0.156825	-0.0892733
Q9NZB2	Constitutive coactivator of PPAR-gamma-like protein 1 OS=Homo sapiens OX=9606 GN=FAM120A PE=1 SV=2	0	30	11	1.37305e+06	2.02472e+06	1.68679e+06	3.36755e+06	5.43802e+06	8.60124e+06	2.73062e+06	6.18047e+06	1.89745e+06	2.02472e+06	3.66483e+06	5.12901e+06	8.37214e+06	1.15179e+07	4.10896e+06	6.18047e+06	-1.49869	-1.40503	-0.549008	-0.0640719	0.642844	1.10305	-0.38398	0.204963
Q14498	RNA-binding protein 39 OS=Homo sapiens OX=9606 GN=RBM39 PE=1 SV=2	0	52	11	5.1104e+06	7.3176e+06	1.40222e+07	2.33309e+07	1.54954e+07	1.70707e+07	1.10236e+07	1.85393e+07	7.06217e+06	7.3176e+06	3.04655e+07	3.55346e+07	2.38561e+07	2.28593e+07	1.65881e+07	1.85393e+07	-1.52172	-1.47046	0.587275	0.80932	0.234457	0.172878	-0.289758	-0.12932
O15226	NF-kappa-B-repressing factor OS=Homo sapiens OX=9606 GN=NKRF PE=1 SV=2	0	30	10	952022	525213	3.76613e+06	4.16969e+06	7.11857e+06	8.02383e+06	7.51226e+06	9.75743e+06	1.31562e+06	525213	8.18255e+06	6.35074e+06	1.09595e+07	1.07447e+07	1.13042e+07	9.75743e+06	-2.49032	-3.81509	0.14649	-0.219136	0.568045	0.539487	0.612733	0.400441
P62995	Transformer-2 protein homolog beta OS=Homo sapiens OX=9606 GN=TRA2B PE=1 SV=1	0	57	8	1.80363e+07	1.2039e+07	5.4836e+07	4.22688e+07	4.76589e+07	3.4536e+07	3.17858e+07	2.67488e+07	2.49248e+07	1.2039e+07	1.1914e+08	6.43784e+07	7.33737e+07	4.6247e+07	4.78304e+07	2.67488e+07	-1.05635	-2.10621	1.20065	0.312642	0.501328	-0.164575	-0.116008	-0.95446
P26583	High mobility group protein B2 OS=Homo sapiens OX=9606 GN=HMGB2 PE=1 SV=2	0	62	9	6.57626e+06	6.94877e+06	1.51985e+07	1.91138e+07	1.55802e+07	1.39401e+07	1.41043e+07	1.81412e+07	9.08787e+06	6.94877e+06	3.30213e+07	2.91117e+07	2.39867e+07	1.8667e+07	2.12237e+07	1.81412e+07	-1.13968	-1.52687	0.7217	0.539904	0.260535	-0.101205	0.0839794	-0.142424
P62241	40S ribosomal protein S8 OS=Homo sapiens OX=9606 GN=RPS8 PE=1 SV=2	0	57	9	7.47234e+07	2.80368e+07	7.84198e+07	8.34057e+07	6.97465e+07	8.12528e+07	6.07654e+07	7.84292e+07	1.03262e+08	2.80368e+07	1.7038e+08	1.27033e+08	1.07379e+08	1.08805e+08	9.14381e+07	7.84292e+07	0.0199274	-1.86099	0.742376	0.318822	0.0763298	0.0953655	-0.155513	-0.376916
P62937	Peptidyl-prolyl cis-trans isomerase A OS=Homo sapiens OX=9606 GN=PPIA PE=1 SV=2	0	59	8	9.79854e+06	6952985	2.51247e+07	3.03682e+07	2.54054e+07	2.97161e+07	3.79446e+07	4.94704e+07	1.35408e+07	6952985	5.45875e+07	4.62529e+07	3.91131e+07	3.97926e+07	5.7098e+07	4.94704e+07	-1.50195	-2.46356	0.509304	0.270277	0.0283874	0.0532359	0.574174	0.367301
Q15637	Splicing factor 1 OS=Homo sapiens OX=9606 GN=SF1 PE=1 SV=4	0	37	8	990816	943013	2.68589e+06	4.47162e+06	5.33267e+06	8615224	6.32614e+06	1.12128e+07	1.36923e+06	943013	5.83554e+06	6.81059e+06	8.20996e+06	1.15366e+07	9.51941e+06	1.12128e+07	-2.33942	-2.87743	-0.247915	-0.0250005	0.244594	0.735364	0.458091	0.694295
Q14011	Cold-inducible RNA-binding protein OS=Homo sapiens OX=9606 GN=CIRBP PE=1 SV=1	0	46	6	3.25555e+06	3.30787e+06	9.90016e+06	1.04659e+07	1.76642e+07	2.07118e+07	1.5974e+07	2.34691e+07	4.49891e+06	3.30787e+06	2.15097e+07	1.59403e+07	2.7195e+07	2.77351e+07	2.40373e+07	2.34691e+07	-2.03689	-2.48056	0.220457	-0.211853	0.55881	0.587179	0.380741	0.346232
Q01085	Nucleolysin TIAR OS=Homo sapiens OX=9606 GN=TIAL1 PE=1 SV=1	0	33	6	1.41235e+06	1.36836e+06	4.98398e+06	2.7046e+06	7.51571e+06	6.96466e+06	8.44419e+06	1.21626e+07	1.95176e+06	1.36836e+06	1.08285e+07	4.11929e+06	1.15709e+07	9.32633e+06	1.27066e+07	1.21626e+07	-2.036	-2.54832	0.43599	-0.958376	0.531653	0.220537	0.666731	0.603605
Q96KP4	Cytosolic non-specific dipeptidase OS=Homo sapiens OX=9606 GN=CNDP2 PE=1 SV=2	0	16	12	170714	37087.7	8.09496e+06	1.02675e+07	233377	89635.9	1.29891e+06	2.0964e+06	235913	37087.7	1.75876e+07	1.56382e+07	359297	120031	1.95457e+06	2.0964e+06	-4.33271	-7.00195	1.88746	1.71797	-3.72578	-5.30756	-1.28218	-1.18112
P20700	Lamin-B1 OS=Homo sapiens OX=9606 GN=LMNB1 PE=1 SV=2	0	35	10	3.00156e+06	2.1177e+06	3.59444e+06	3.09375e+06	4.12932e+06	2.48923e+06	5.20601e+06	5.19936e+06	4.14791e+06	2.1177e+06	7.80952e+06	4.712e+06	6.35732e+06	3.33331e+06	7.83386e+06	5.19936e+06	-0.323035	-1.29292	0.589813	-0.139082	0.292998	-0.638466	0.594302	0.00291239
Q9Y5B9	FACT complex subunit SPT16 OS=Homo sapiens OX=9606 GN=SUPT16H PE=1 SV=1	0	31	9	2.50551e+06	848542	2.92019e+06	3.29279e+06	2.01463e+06	2.39944e+06	2.7961e+06	3.41855e+06	3.46242e+06	848542	6.3446e+06	5.01516e+06	3.10163e+06	3.21307e+06	4.2075e+06	3.41855e+06	-0.0963052	-2.12503	0.777445	0.438211	-0.255056	-0.20413	0.184879	-0.114702
P14923	Junction plakoglobin OS=Homo sapiens OX=9606 GN=JUP PE=1 SV=3	0	50	12	4.01265e+06	1.68332e+07	7.02627e+06	1.02826e+07	8.15324e+06	1.22549e+07	9.0887e+06	1.27111e+07	5.54516e+06	1.68332e+07	1.52657e+07	1.56611e+07	1.25524e+07	1.64105e+07	1.36764e+07	1.27111e+07	-1.29239	0.309618	0.168607	0.205492	-0.113728	0.272927	0.0100014	-0.095598
Q02790	Peptidyl-prolyl cis-trans isomerase FKBP4 OS=Homo sapiens OX=9606 GN=FKBP4 PE=1 SV=3	0	27	10	817700	909794	3.20299e+06	6.14456e+06	1.88041e+06	3.51983e+06	8.27314e+06	1.4502e+07	1.13e+06	909794	6.95902e+06	9.3586e+06	2.89501e+06	4.71338e+06	1.24492e+07	1.4502e+07	-2.54934	-2.86205	0.0732248	0.500634	-1.19209	-0.488895	0.912322	1.13252
Q9H6R7	WD repeat and coiled-coil-containing protein OS=Homo sapiens OX=9606 GN=WDCP PE=1 SV=1	0	22	10	137315		1.33143e+07	2.23114e+07	620474	24010.6	721337	235818	189759	2292.35	2.89274e+07	3.39819e+07	955256	32152.5	1.08545e+06	235818	-5.4292	-11.8004	1.82293	2.05525	-3.09748	-7.99037	-2.91315	-5.1157
Q96QT6	PHD finger protein 12 OS=Homo sapiens OX=9606 GN=PHF12 PE=1 SV=2	0	20	10	765851	79586.9			1.05833e+07	1.38215e+07	581269	118146	1.05835e+06	79586.9	2292.35	2292.35	1.62936e+07	1.85083e+07	874677	118146	-2.12519	-5.85833	-10.976	-10.976	1.81923	2.0031	-2.40018	-5.28836
Q15691	Microtubule-associated protein RP/EB family member 1 OS=Homo sapiens OX=9606 GN=MAPRE1 PE=1 SV=3	0	19	11	281151	1.64756e+06	9.91109e+06	1.59004e+07	329097	514239	245425	1.02506e+06	388529	1.64756e+06	2.15335e+07	2.42175e+07	506663	688614	369309	1.02506e+06	-4.01859	-1.93435	1.77382	1.94329	-3.63559	-3.19292	-4.09178	-2.61898
Q13242	Serine/arginine-rich splicing factor 9 OS=Homo sapiens OX=9606 GN=SRSF9 PE=1 SV=1	0	74	10	2.18833e+07	1.17996e+07	7.55436e+07	5.18835e+07	7.74843e+07	6.35245e+07	5.07245e+07	5.79095e+07	3.02409e+07	1.17996e+07	1.64131e+08	7.90223e+07	1.19292e+08	8.50653e+07	7.63288e+07	5.79095e+07	-1.36648	-2.72424	1.07379	0.0192736	0.613434	0.125584	-0.0307591	-0.429186
Q96KR1	Zinc finger RNA-binding protein OS=Homo sapiens OX=9606 GN=ZFR PE=1 SV=2	0	29	10	5.61027e+06	2.73566e+06	4.78668e+06	4.53098e+06	7.72266e+06	7.29505e+06	7.98623e+06	9.11273e+06	7.75295e+06	2.73566e+06	1.03999e+07	6.901e+06	1.18895e+07	9.76875e+06	1.20175e+07	9.11273e+06	-0.1864	-1.68925	0.237347	-0.354339	0.43047	0.14703	0.445916	0.0467385
Q07955	Serine/arginine-rich splicing factor 1 OS=Homo sapiens OX=9606 GN=SRSF1 PE=1 SV=2	0	82	11	4.52134e+07	2.43057e+07	1.2487e+08	9.13159e+07	1.03333e+08	8.33032e+07	6.50248e+07	6.75853e+07	6.24813e+07	2.43057e+07	2.713e+08	1.39081e+08	1.59087e+08	1.11551e+08	9.78475e+07	6.75853e+07	-0.900748	-2.26288	1.21764	0.253675	0.447572	-0.0645445	-0.253638	-0.787464
P16989	Y-box-binding protein 3 OS=Homo sapiens OX=9606 GN=YBX3 PE=1 SV=4	0	44	4	263657	840622	1.33367e+06	1.26204e+06	870644	832436	819021	1.19447e+06	364353	840622	2.89763e+06	1.92218e+06	1.34041e+06	1.11471e+06	1.23244e+06	1.19447e+06	-1.90375	-0.69763	1.08771	0.495587	-0.0244861	-0.29049	-0.14564	-0.190784
Q6NXG1	Epithelial splicing regulatory protein 1 OS=Homo sapiens OX=9606 GN=ESRP1 PE=1 SV=2	0	49	9	2.80335e+06	3.06098e+06	1.10665e+07	1.30952e+07	7.26986e+06	7.57172e+06	7.52223e+06	1.1071e+07	3.874e+06	3.06098e+06	2.40438e+07	1.99449e+07	1.11924e+07	1.01392e+07	1.13192e+07	1.1071e+07	-1.61064	-1.95047	1.02313	0.753483	-0.0800184	-0.222584	-0.0637559	-0.0957455
Q7KZF4	Staphylococcal nuclease domain-containing protein 1 OS=Homo sapiens OX=9606 GN=SND1 PE=1 SV=1	0	25	11	1.24955e+06	1.2166e+06	2.18843e+06	2.99374e+06	2.30108e+06	2.10653e+06	3.13309e+06	3.63128e+06	1.72677e+06	1.2166e+06	4.75473e+06	4.55968e+06	3.54264e+06	2.82084e+06	4.71459e+06	3.63128e+06	-0.965051	-1.47027	0.496234	0.435802	0.0716966	-0.257007	0.484001	0.107347
P62424	60S ribosomal protein L7a OS=Homo sapiens OX=9606 GN=RPL7A PE=1 SV=2	0	54	10	1.89001e+07	1.96016e+07	3.05497e+07	4.16514e+07	3.16274e+07	2.96421e+07	3.24259e+07	3.75675e+07	2.61184e+07	1.96016e+07	6.63742e+07	6.3438e+07	4.86923e+07	3.96936e+07	4.87936e+07	3.75675e+07	-0.745365	-1.15946	0.600189	0.534914	0.153259	-0.141528	0.15626	-0.220947
Q15025	TNFAIP3-interacting protein 1 OS=Homo sapiens OX=9606 GN=TNIP1 PE=1 SV=2	0	19	10	341714	104629	105017		763432	1.54684e+06	8.80277e+06	1.35197e+07	472222	104629	228167	2292.35	1.17535e+06	2.07136e+06	1.32462e+07	1.35197e+07	-3.02825	-5.20243	-4.07763	-10.7147	-1.7127	-0.89521	1.78172	1.8112
Q9UKK9	ADP-sugar pyrophosphatase OS=Homo sapiens OX=9606 GN=NUDT5 PE=1 SV=1	0	17	7	184624	25491.7	1.80602e+07	2.45214e+07		184532	112153	188353	255136	25491.7	3.92388e+07	3.73479e+07	2292.35	247105	168765	188353	-5.2463	-8.56946	2.01857	1.94732	-12.0446	-5.29244	-5.84255	-5.68412
P06899	Histone H2B type 1-J OS=Homo sapiens OX=9606 GN=HIST1H2BJ PE=1 SV=3	0	107	3	7.87874e+06	1.36555e+07	1.26346e+07	4.01651e+07	1.80743e+07	2.59742e+07	1.30217e+07	2.72661e+07	1.08878e+07	1.36555e+07	2.74507e+07	6.11743e+07	2.78265e+07	3.47819e+07	1.95948e+07	2.72661e+07	-1.35391	-1.02714	-0.0197847	1.1363	-0.000167321	0.321713	-0.506157	-0.0295153
O60814	Histone H2B type 1-K OS=Homo sapiens OX=9606 GN=HIST1H2BK PE=1 SV=3	0	109	2	4.22531e+07	8.2018e+07	6.43949e+07	1.75884e+08	7.86936e+07	1.07062e+08	5.13575e+07	1.11531e+08	5.83904e+07	8.2018e+07	1.39909e+08	2.67884e+08	1.21153e+08	1.43367e+08	7.72814e+07	1.11531e+08	-1.10033	-0.610126	0.160345	1.09747	-0.0473045	0.195571	-0.695946	-0.166692
Q14103	Heterogeneous nuclear ribonucleoprotein D0 OS=Homo sapiens OX=9606 GN=HNRNPD PE=1 SV=1	0	44	6	7.31097e+06	8.2579e+06	1.8164e+07	2.3432e+07	5.50302e+07	72498866	4.42394e+07	8.42152e+07	1.01032e+07	8.2579e+06	3.94643e+07	3.56885e+07	8.47222e+07	9.70828e+07	6.65703e+07	8.42152e+07	-2.39833	-2.68929	-0.432586	-0.577675	0.669606	0.86608	0.321744	0.660945
O43809	Cleavage and polyadenylation specificity factor subunit 5 OS=Homo sapiens OX=9606 GN=NUDT21 PE=1 SV=1	0	45	7	1.95402e+06	3.08163e+06	1.05899e+07	1.55773e+07	1.24837e+07	1.95553e+07	1.19086e+07	2.19011e+07	2.70029e+06	3.08163e+06	2.30083e+07	2.37254e+07	1.92194e+07	2.61864e+07	1.79197e+07	2.19011e+07	-2.67271	-2.48214	0.418254	0.462531	0.158667	0.60492	0.0576497	0.347104
P0C0S8	Histone H2A type 1 OS=Homo sapiens OX=9606 GN=HIST1H2AG PE=1 SV=2	0	77	2	4.761e+07	4.90854e+07	6.66084e+07	1.12877e+08	7.06178e+07	6.75219e+07	5.68697e+07	9.21534e+07	6.57932e+07	4.90854e+07	1.44718e+08	1.7192e+08	1.0872e+08	9.04182e+07	8.5576e+07	9.21534e+07	-0.619031	-1.04168	0.5182	0.766698	0.105579	-0.160356	-0.239764	-0.132932
Q7Z406	Myosin-14 OS=Homo sapiens OX=9606 GN=MYH14 PE=1 SV=2	0	25	7	356290	246614	1.62194e+06	2.3262e+06	873375	714602	255336	222125	492365	246614	3.52393e+06	3.54297e+06	1.34461e+06	956919	384223	222125	-1.44359	-2.44107	1.39579	1.40357	0.0057953	-0.484925	-1.80138	-2.59195
Q9NYF8	Bcl-2-associated transcription factor 1 OS=Homo sapiens OX=9606 GN=BCLAF1 PE=1 SV=2	0	40	7	2.41526e+06	2.79578e+06	9.81053e+06	1.35808e+07	4.69621e+06	5.20743e+06	4.64927e+06	7.6614e+06	3.3377e+06	2.79578e+06	2.1315e+07	2.06846e+07	7.23009e+06	6.97324e+06	6.9961e+06	7.6614e+06	-1.52782	-1.78342	1.14712	1.10381	-0.412657	-0.464843	-0.460121	-0.329064
P35241	Radixin OS=Homo sapiens OX=9606 GN=RDX PE=1 SV=1	0	29	5	193852	200955	115001	315553	2.0943e+06	1.94625e+06	242829	273265	267888	200955	249858	480610	3.2243e+06	2.60622e+06	365403	273265	-1.83924	-2.254	-1.93976	-0.996006	1.75004	1.44301	-1.39138	-1.81057
Q13573	SNW domain-containing protein 1 OS=Homo sapiens OX=9606 GN=SNW1 PE=1 SV=1	0	34	8	1.06435e+07	4.32761e+06	1.08316e+07	9.65618e+06	1.06619e+07	5.98911e+06	9.42417e+06	8.35921e+06	1.47085e+07	4.32761e+06	2.35335e+07	1.4707e+07	1.64146e+07	8.01998e+06	1.41812e+07	8.35921e+06	0.174652	-1.59036	0.85272	0.174508	0.332977	-0.700328	0.121984	-0.640561
P98175	RNA-binding protein 10 OS=Homo sapiens OX=9606 GN=RBM10 PE=1 SV=3	0	22	10	206663	254492	3.04672e+06	6.253e+06	3.31388e+06	6.55439e+06	2.842e+06	6.58469e+06	285593	254492	6.61951e+06	9.52377e+06	5.10191e+06	8.77694e+06	4.27656e+06	6.58469e+06	-4.18035	-4.34668	0.354348	0.879156	-0.0213395	0.761342	-0.275926	0.346739
P62081	40S ribosomal protein S7 OS=Homo sapiens OX=9606 GN=RPS7 PE=1 SV=1	0	41	7	1.79153e+06	3.59251e+06	4.78657e+06	9.02219e+06	5.98852e+06	6.8725e+06	7.68906e+06	1.02651e+07	2.47576e+06	3.59251e+06	1.03996e+07	1.37414e+07	9.21968e+06	9.20292e+06	1.15703e+07	1.02651e+07	-1.83101	-1.29389	0.239577	0.641579	0.0658353	0.0632108	0.393472	0.220788
Q8WXA9	Splicing regulatory glutamine/lysine-rich protein 1 OS=Homo sapiens OX=9606 GN=SREK1 PE=1 SV=1	0	35	7	944349	1.45876e+06	1.31279e+06	6.08658e+06	1.54599e+06	3.12774e+06	1.00146e+06	3.82123e+06	1.30502e+06	1.45876e+06	2.85225e+06	9.27029e+06	2.38015e+06	4.18834e+06	1.50698e+06	3.82123e+06	-1.35918	-1.19851	-0.231147	1.46937	-0.492196	0.323133	-1.15159	0.190792
Q14145	Kelch-like ECH-associated protein 1 OS=Homo sapiens OX=9606 GN=KEAP1 PE=1 SV=2	0	23	9	267476	269052	1.01458e+06	692650	3284887	5.00471e+06	1.1758e+07	2.05239e+07	369631	269052	2.20435e+06	1.05496e+06	5.05728e+06	6.70177e+06	1.76932e+07	2.05239e+07	-4.18736	-4.64556	-1.61117	-2.67434	-0.41316	-0.0069777	1.3936	1.60771
P49736	DNA replication licensing factor MCM2 OS=Homo sapiens OX=9606 GN=MCM2 PE=1 SV=4	0	15	10	769721	451048	575517	977090	648091	607964	2.34265e+06	5.16517e+06	1.06369e+06	451048	1.25041e+06	1.48818e+06	997774	814121	3.52516e+06	5.16517e+06	-0.794102	-2.03183	-0.560789	-0.309639	-0.8864	-1.17987	0.934502	1.48563
P26358	DNA (cytosine-5)-methyltransferase 1 OS=Homo sapiens OX=9606 GN=DNMT1 PE=1 SV=2	0	25	14	887404	1.21229e+06	2.50419e+06	3536362	1.7826e+07	2.00215e+07	2.76766e+06	3.97805e+06	1.22632e+06	1.21229e+06	5.44077e+06	5.38613e+06	2.74442e+07	2.68106e+07	4.16471e+06	3.97805e+06	-2.94718	-2.96378	-0.797705	-0.812268	1.53691	1.50321	-1.1833	-1.24946
Q16630	Cleavage and polyadenylation specificity factor subunit 6 OS=Homo sapiens OX=9606 GN=CPSF6 PE=1 SV=2	0	37	10	1.38295e+06	1.77567e+06	6.63046e+06	7.36631e+06	8.20587e+06	8.03943e+06	6.97095e+06	1.11927e+07	1.91113e+06	1.77567e+06	1.44058e+07	1.12194e+07	1.26334e+07	1.07655e+07	1.04897e+07	1.11927e+07	-2.28267	-2.38874	0.631473	0.270825	0.442073	0.211249	0.1738	0.267381
O95758	Polypyrimidine tract-binding protein 3 OS=Homo sapiens OX=9606 GN=PTBP3 PE=1 SV=2	0	33	5	443776	1.42896e+06	2.49156e+06	4.32456e+06	1.94782e+06	2.67346e+06	4.56352e+06	6.07512e+06	613263	1.42896e+06	5.41333e+06	6.58661e+06	2.99878e+06	3.58002e+06	6.86706e+06	6.07512e+06	-2.77423	-1.55384	0.36771	0.65073	-0.48443	-0.228839	0.710886	0.534107
O95405	Zinc finger FYVE domain-containing protein 9 OS=Homo sapiens OX=9606 GN=ZFYVE9 PE=1 SV=2	0	12	6			5.02082e+06	5.65811e+06			125589		2292.35	2292.35	1.09086e+07	8.6177e+06	2292.35	2292.35	188983	2292.35	-10.071	-10.071	2.14531	1.80523	-10.071	-10.071	-3.70575	-10.071
Q12888	TP53-binding protein 1 OS=Homo sapiens OX=9606 GN=TP53BP1 PE=1 SV=2	0	15	10	240169		81987	445053	558616		8.10296e+06	1.63551e+07	331895	2292.35	178130	677847	860022	2292.35	1.21931e+07	1.63551e+07	-3.52669	-10.7044	-4.42449	-2.49646	-2.15305	-10.7044	1.6725	2.09618
Q5JTH9	RRP12-like protein OS=Homo sapiens OX=9606 GN=RRP12 PE=1 SV=2	0	24	10	2.52598e+06	435647	3.88252e+06	3.22102e+06	3.35106e+06	3.01282e+06	5.61639e+06	9.28195e+06	3.49071e+06	435647	8.43542e+06	4.90584e+06	5.15915e+06	4.03445e+06	8.45139e+06	9.28195e+06	-0.662277	-3.66456	0.610663	-0.171297	-0.0986635	-0.453424	0.613392	0.748631
O75534	Cold shock domain-containing protein E1 OS=Homo sapiens OX=9606 GN=CSDE1 PE=1 SV=2	0	45	12	3.42628e+06	2.23287e+06	8.36381e+06	8.7407e+06	5.63393e+06	5.46912e+06	1.95563e+07	2.96826e+07	4.73485e+06	2.23287e+06	1.81718e+07	1.33127e+07	8.67377e+06	7.32366e+06	2.94277e+07	2.96826e+07	-1.58399	-2.66841	0.356316	-0.0925786	-0.710651	-0.954746	1.05179	1.06424
Q8N684	Cleavage and polyadenylation specificity factor subunit 7 OS=Homo sapiens OX=9606 GN=CPSF7 PE=1 SV=1	0	47	8	1.5878e+06	1.11885e+06	1.8747e+07	1.80972e+07	1.22261e+07	1.33354e+07	1.18969e+07	16510460	2.19422e+06	1.11885e+06	4.0731e+07	2.75633e+07	1.88227e+07	1.78574e+07	1.79022e+07	16510460	-3.02313	-3.99483	1.19121	0.627833	0.0775621	0.00160492	0.00521966	-0.111534
Q8IZD4	mRNA-decapping enzyme 1B OS=Homo sapiens OX=9606 GN=DCP1B PE=1 SV=2	0	12	8	160823		2.79137e+06	8.17878e+06	80715.9	64694.2		12792.2	222244	2292.35	6.06471e+06	1.24569e+07	124267	86631.5	2292.35	12792.2	-3.41559	-10.0148	1.35463	2.39306	-4.25429	-4.77477	-10.0148	-7.5344
P23528	Cofilin-1 OS=Homo sapiens OX=9606 GN=CFL1 PE=1 SV=3	0	31	5	4.39478e+06	5.56425e+06	7.08466e+06	1.59568e+07	1.12678e+07	1.29121e+07	1.18526e+07	2.28883e+07	6.07324e+06	5.56425e+06	1.53926e+07	2.43034e+07	1.73475e+07	1.72905e+07	1.78354e+07	2.28883e+07	-1.38275	-1.50903	-0.0410518	0.617867	0.131436	0.126688	0.171457	0.53132
P78347	General transcription factor II-I OS=Homo sapiens OX=9606 GN=GTF2I PE=1 SV=2	0	25	12	2.78533e+06	4.31548e+06	1.64694e+06	3.61121e+06	1.69175e+06	1.98259e+06	1.93304e+06	4.9305e+06	3.8491e+06	4.31548e+06	3.57826e+06	5.50013e+06	2.60455e+06	2.65488e+06	2.90878e+06	4.9305e+06	0.0212941	0.186291	-0.0839709	0.536237	-0.542197	-0.514582	-0.382814	0.378505
Q9BUQ8	Probable ATP-dependent RNA helicase DDX23 OS=Homo sapiens OX=9606 GN=DDX23 PE=1 SV=3	0	39	14	3.15724e+06	3.69952e+06	5.608e+06	1.34041e+07	5135398	6.34686e+06	4.65408e+06	8.07895e+06	4.36305e+06	3.69952e+06	1.21843e+07	2.04154e+07	7.90625e+06	8.49904e+06	7.00334e+06	8.07895e+06	-1.04759	-1.28559	0.434029	1.17866	-0.189932	-0.0856247	-0.364882	-0.158756
Q9Y3Y2	Chromatin target of PRMT1 protein OS=Homo sapiens OX=9606 GN=CHTOP PE=1 SV=2	0	21	5	804117	1.3545e+06	2.87764e+07	5.99028e+07	2.47083e+06	3.10573e+06	960980	3.35888e+06	1.11123e+06	1.3545e+06	6.25215e+07	9.12362e+07	3.80399e+06	4.15887e+06	1.44606e+06	3.35888e+06	-4.24865	-3.96305	1.56548	2.11073	-2.47329	-2.34461	-3.86868	-2.65282
Q13283	Ras GTPase-activating protein-binding protein 1 OS=Homo sapiens OX=9606 GN=G3BP1 PE=1 SV=1	0	24	9	203082	629140	762121	2.04439e+06	1.18135e+06	1.0832e+06	6.4955e+06	1.32753e+07	280643	629140	1.65583e+06	3.11375e+06	1.81875e+06	1.4505e+06	9.77425e+06	1.32753e+07	-3.83311	-2.66846	-1.27236	-0.361265	-1.13697	-1.46336	1.28907	1.73075
P98179	RNA-binding protein 3 OS=Homo sapiens OX=9606 GN=RBM3 PE=1 SV=1	0	25	4	27469	1.91978e+06	674386	4.24574e+06	5.58023e+06	9.67817e+06	3.36728e+06	1.67358e+07	37960	1.91978e+06	1.46522e+06	6.46656e+06	8.59109e+06	1.296e+07	5.067e+06	1.67358e+07	-7.4539	-1.79359	-2.18342	-0.0415307	0.368312	0.961462	-0.393398	1.33033
O75340	Programmed cell death protein 6 OS=Homo sapiens OX=9606 GN=PDCD6 PE=1 SV=1	0	22	7	485889	352059	1.35031e+06	1.97092e+06	3.04314e+06	3.20182e+06	3.09539e+06	5.08021e+06	671460	352059	2.93376e+06	3.00185e+06	4.68509e+06	4.28753e+06	4.65785e+06	5.08021e+06	-2.25663	-3.18811	-0.129249	-0.0961483	0.546074	0.418146	0.537664	0.662888
P04075	Fructose-bisphosphate aldolase A OS=Homo sapiens OX=9606 GN=ALDOA PE=1 SV=2	0	30	7	1.45277e+06	1.49695e+06	1.90339e+06	3.60443e+06	2.01915e+06	2.36455e+06	3.17559e+06	4.28581e+06	2.00761e+06	1.49695e+06	4.13543e+06	5.4898e+06	3.10859e+06	3.16635e+06	4.77854e+06	4.28581e+06	-0.825847	-1.2493	0.216713	0.625431	-0.195061	-0.168504	0.425246	0.268245
P04908	Histone H2A type 1-B/E OS=Homo sapiens OX=9606 GN=HIST1H2AB PE=1 SV=2	0	47	2	5.15086e+06	5.79792e+06	8.23214e+06	1.53674e+07	9.06054e+06	9.48677e+06	8.13311e+06	11222887	7.11808e+06	5.79792e+06	1.78857e+07	2.34057e+07	1.39492e+07	1.27037e+07	1.22385e+07	11222887	-0.873406	-1.16936	0.455838	0.843893	0.0972194	-0.0377207	-0.0915414	-0.216523
P62277	40S ribosomal protein S13 OS=Homo sapiens OX=9606 GN=RPS13 PE=1 SV=2	0	55	9	5.91046e+06	8.14212e+06	1.10159e+07	2.55358e+07	1.48014e+07	1.56523e+07	1.61009e+07	2.1931e+07	8.16778e+06	8.14212e+06	2.39338e+07	3.88928e+07	2.27876e+07	2.09599e+07	2.42281e+07	2.1931e+07	-1.3713	-1.37584	0.179729	0.880183	0.10893	-0.0116872	0.197364	0.0536516
Q9NQ29	Putative RNA-binding protein Luc7-like 1 OS=Homo sapiens OX=9606 GN=LUC7L PE=1 SV=1	0	50	7	2.71527e+06	3.53912e+06	7.52955e+06	1.1273e+07	6.57215e+06	6.66634e+06	5.64911e+06	6.98617e+06	3.75229e+06	3.53912e+06	1.63592e+07	1.71696e+07	1.01182e+07	8.92686e+06	8.50063e+06	6.98617e+06	-1.3278	-1.41218	0.796455	0.866207	0.103307	-0.0774221	-0.148004	-0.431073
P61289	Proteasome activator complex subunit 3 OS=Homo sapiens OX=9606 GN=PSME3 PE=1 SV=1	0	21	8	281686	4.4509e+06	1.19028e+06	3.26917e+06	1.51271e+06	3.77945e+06	1.34181e+07	2.72409e+07	389268	4.4509e+06	2.58608e+06	4.97918e+06	2.3289e+06	5.06103e+06	2.01911e+07	2.72409e+07	-4.43214	-0.916879	-1.70021	-0.755068	-1.85133	-0.731546	1.26467	1.69672
Q96A72	Protein mago nashi homolog 2 OS=Homo sapiens OX=9606 GN=MAGOHB PE=1 SV=1	0	21	8	348674	282033	1.2745e+07	1.36323e+07	605539	321265	1.96622e+06	611755	481840	282033	2.76906e+07	2.07629e+07	932263	430204	2.95871e+06	611755	-3.81227	-4.58496	2.03243	1.61704	-2.86009	-3.9758	-1.19393	-3.46787
P54886	Delta-1-pyrroline-5-carboxylate synthase OS=Homo sapiens OX=9606 GN=ALDH18A1 PE=1 SV=2	0	21	13	429114	288570	1.06776e+06	2.05565e+06	1.34395e+06	758273	3.48483e+06	9.99137e+06	593001	288570	2.31988e+06	3.1309e+06	2.0691e+06	1.0154e+06	5.24388e+06	9.99137e+06	-2.37753	-3.41664	-0.409589	0.0229392	-0.574638	-1.60159	0.766996	1.69704
Q9UKI8	Serine/threonine-protein kinase tousled-like 1 OS=Homo sapiens OX=9606 GN=TLK1 PE=1 SV=2	0	23	4			57712		2.75525e+06	4.78388e+06			2292.35	2292.35	125389	2292.35	4.24187e+06	6.40606e+06	2292.35	2292.35	-9.19988	-9.19988	-3.42644	-9.19988	1.65378	2.24851	-9.19988	-9.19988
Q86XP3	ATP-dependent RNA helicase DDX42 OS=Homo sapiens OX=9606 GN=DDX42 PE=1 SV=1	0	20	12	1.40794e+06	1.24536e+06	1.56685e+06	2.62363e+06	5.99069e+06	8.74826e+06	1.20272e+06	3.62513e+06	1.94566e+06	1.24536e+06	3.40424e+06	3.99597e+06	9.22302e+06	1.17147e+07	1.80982e+06	3.62513e+06	-1.24778	-1.89148	-0.440716	-0.209501	0.997193	1.34221	-1.3522	-0.350015
P62244	40S ribosomal protein S15a OS=Homo sapiens OX=9606 GN=RPS15A PE=1 SV=2	0	42	7	8.07361e+06	1.02752e+07	1.74335e+07	2.77362e+07	1.97713e+07	2.21975e+07	2.18371e+07	3.50867e+07	1.11571e+07	1.02752e+07	3.78771e+07	4.22442e+07	3.04391e+07	2.97245e+07	3.28599e+07	3.50867e+07	-1.36349	-1.48228	0.399874	0.557301	0.0844733	0.0502001	0.194878	0.289472
P42166	Lamina-associated polypeptide 2, isoform alpha OS=Homo sapiens OX=9606 GN=TMPO PE=1 SV=2	0	25	3	202692	393468	686653	1.46083e+06	1.278e+06	595723	1.35662e+06	1.85536e+06	280105	393468	1.49187e+06	2.22494e+06	1.96756e+06	797729	2.04141e+06	1.85536e+06	-2.30226	-1.81198	0.110826	0.687474	0.510116	-0.792323	0.563271	0.425408
Q9Y3I0	tRNA-splicing ligase RtcB homolog OS=Homo sapiens OX=9606 GN=RTCB PE=1 SV=1	0	28	11	814040	1.06139e+06	1.30303e+06	3.69701e+06	3.61957e+06	4.6278e+06	3.41609e+06	5.82584e+06	1.12494e+06	1.06139e+06	2.83104e+06	5.63082e+06	5.57254e+06	6.19706e+06	5.14044e+06	5.82584e+06	-1.89124	-1.97513	-0.559754	0.432256	0.417246	0.570497	0.300803	0.481379
P82979	SAP domain-containing ribonucleoprotein OS=Homo sapiens OX=9606 GN=SARNP PE=1 SV=3	0	29	9	1.39286e+06	1.97352e+06	4.37942e+07	5.29801e+07	2.87515e+06	3.46004e+06	2.71143e+06	3.78721e+06	1.92482e+06	1.97352e+06	9.51502e+07	8.06925e+07	4.42647e+06	4.63331e+06	4.08009e+06	3.78721e+06	-3.6749	-3.63885	1.95252	1.71474	-2.47346	-2.40758	-2.59102	-2.69848
P42766	60S ribosomal protein L35 OS=Homo sapiens OX=9606 GN=RPL35 PE=1 SV=2	0	32	5	4.87307e+06	8.62138e+06	8.21705e+06	2.20013e+07	1.10279e+07	1.54221e+07	8.70707e+06	1.6824e+07	6.73419e+06	8.62138e+06	1.78529e+07	3.35095e+07	1.69782e+07	2.06516e+07	1.31022e+07	1.6824e+07	-1.31753	-0.961116	0.0890506	0.997463	0.0165735	0.299149	-0.357302	0.0034119
Q9H2P0	Activity-dependent neuroprotector homeobox protein OS=Homo sapiens OX=9606 GN=ADNP PE=1 SV=1	0	28	7	144174	152281	1.37077e+06	2.70333e+06	732927	1.07674e+06	1.9423e+06	3.81806e+06	199237	152281	2.97822e+06	4.11736e+06	1.12838e+06	1.44185e+06	2.92272e+06	3.81806e+06	-3.39423	-3.78198	0.507662	0.974933	-0.89253	-0.538866	0.480523	0.866052
Q9H0U4	Ras-related protein Rab-1B OS=Homo sapiens OX=9606 GN=RAB1B PE=1 SV=1	0	22	3	242433	421061	287466	563870	579314	676602	2.08251e+06	2.39982e+06	335023	421061	624566	858814	891887	906033	3.13371e+06	2.39982e+06	-1.83632	-1.50656	-0.93773	-0.47824	-0.423724	-0.401021	1.38921	1.00427
Q9H910	Jupiter microtubule associated homolog 2 OS=Homo sapiens OX=9606 GN=JPT2 PE=1 SV=1	0	24	7	591530	289397	1.75123e+07	2.01298e+07	626753	922977	1.42948e+06	1.7009e+06	817447	289397	3.80483e+07	3.06591e+07	964924	1.23595e+06	2.15104e+06	1.7009e+06	-3.5362	-5.03428	2.00436	1.69284	-3.29692	-2.93978	-2.14037	-2.4791
P25054	Adenomatous polyposis coli protein OS=Homo sapiens OX=9606 GN=APC PE=1 SV=2	0	13	7	334520		3.40217e+06	5.35491e+06					462280	2292.35	7.39177e+06	8.15591e+06	2292.35	2292.35	2292.35	2292.35	-2.11509	-9.77089	1.88399	2.02592	-9.77089	-9.77089	-9.77089	-9.77089
O75152	Zinc finger CCCH domain-containing protein 11A OS=Homo sapiens OX=9606 GN=ZC3H11A PE=1 SV=3	0	17	9	765733	103547	5.40634e+06	6.76978e+06	329273	260310	468005	728709	1.05818e+06	103547	1.17462e+07	1.03108e+07	506935	348579	704241	728709	-1.59124	-4.94447	1.88128	1.69326	-2.65296	-3.19327	-2.17869	-2.12942
P11413	Glucose-6-phosphate 1-dehydrogenase OS=Homo sapiens OX=9606 GN=G6PD PE=1 SV=4	0	28	11	2.59917e+06	1.47377e+06	4.99207e+06	4.84499e+06	4.00944e+06	2.45822e+06	6.82344e+06	7.72069e+06	3.59185e+06	1.47377e+06	1.08461e+07	7.37926e+06	6.17277e+06	3.29178e+06	1.02677e+07	7.72069e+06	-0.820435	-2.10566	0.77394	0.218311	-0.0392449	-0.946295	0.694882	0.283565
Q13185	Chromobox protein homolog 3 OS=Homo sapiens OX=9606 GN=CBX3 PE=1 SV=4	0	43	5	6.83715e+06	4.32003e+06	1.29773e+07	1.51288e+07	1.10594e+07	1.09032e+07	1.2513e+07	1.72735e+07	9.4484e+06	4.32003e+06	2.81952e+07	2.30423e+07	1.70266e+07	1.46004e+07	1.88292e+07	1.72735e+07	-0.812342	-1.94137	0.764966	0.473799	0.0373085	-0.184474	0.182487	0.0580777
Q9BQ04	RNA-binding protein 4B OS=Homo sapiens OX=9606 GN=RBM4B PE=1 SV=1	0	43	1				203731	261391	338836	416359	598391	2292.35	2292.35	2292.35	310297	402427	453733	626526	598391	-7.03094	-7.03094	-7.03094	0.0497392	0.424817	0.597933	1.06346	0.997178
P31689	DnaJ homolog subfamily A member 1 OS=Homo sapiens OX=9606 GN=DNAJA1 PE=1 SV=2	0	21	7	494989	692941	3.31524e+06	5.31417e+06	2.72539e+06	3.51635e+06	7.9448e+06	1.09853e+07	684035	692941	7.2029e+06	8.09386e+06	4.1959e+06	4.70872e+06	1.19551e+07	1.09853e+07	-3.14833	-3.12967	0.248107	0.416357	-0.531489	-0.365136	0.979087	0.857028
P26373	60S ribosomal protein L13 OS=Homo sapiens OX=9606 GN=RPL13 PE=1 SV=4	0	48	7	4.1913e+06	9.93227e+06	1.27379e+07	2.29555e+07	1.70974e+07	1.89406e+07	1.68406e+07	2.18206e+07	5.79204e+06	9.93227e+06	2.76752e+07	3.49629e+07	2.63224e+07	2.53632e+07	2.53413e+07	2.18206e+07	-1.93524	-1.15719	0.321205	0.658438	0.248905	0.19535	0.194101	-0.0216945
Q9NVP1	ATP-dependent RNA helicase DDX18 OS=Homo sapiens OX=9606 GN=DDX18 PE=1 SV=2	0	24	7	2.42305e+06	3.79642e+06	3.42876e+06	6.83078e+06	4.4095e+06	4.13685e+06	4.93724e+06	5.19258e+06	3.34846e+06	3.79642e+06	7.44954e+06	1.04038e+07	6.78868e+06	5.53962e+06	7.42942e+06	5.19258e+06	-0.89887	-0.717729	0.254781	0.736665	0.120762	-0.172581	0.250881	-0.265919
Q9NX58	Cell growth-regulating nucleolar protein OS=Homo sapiens OX=9606 GN=LYAR PE=1 SV=2	0	32	11	2.34184e+06	4.27553e+06	2.43175e+06	5.52551e+06	3.39663e+06	3.7805e+06	1.89845e+06	2.85628e+06	3.23624e+06	4.27553e+06	5.28337e+06	8.41574e+06	5.22932e+06	5.06244e+06	2.85673e+06	2.85628e+06	-0.523519	-0.121734	0.183621	0.855253	0.168785	0.121996	-0.703471	-0.703702
P63244	Receptor of activated protein C kinase 1 OS=Homo sapiens OX=9606 GN=RACK1 PE=1 SV=3	0	37	7	3.71165e+06	5.79348e+06	8.64669e+06	1.30957e+07	9017797	1.00753e+07	1.236e+07	1.81079e+07	5.1292e+06	5.79348e+06	1.87864e+07	1.99456e+07	1.38834e+07	1.34917e+07	1.8599e+07	1.81079e+07	-1.47082	-1.29512	0.402059	0.488447	-0.0342631	-0.0755525	0.3876	0.348993
O95232	Luc7-like protein 3 OS=Homo sapiens OX=9606 GN=LUC7L3 PE=1 SV=2	0	43	7	3.93013e+07	78396642	2.45949e+06	4.36355e+06	2.08653e+06	2582773	1.35576e+06	2.70202e+06	5.43112e+07	78396642	5.34365e+06	6.64599e+06	3.21233e+06	3.45857e+06	2.04011e+06	2.70202e+06	1.47675	2.0063	-1.8686	-1.55394	-2.6028	-2.49625	-3.25777	-2.85238
O75083	WD repeat-containing protein 1 OS=Homo sapiens OX=9606 GN=WDR1 PE=1 SV=4	0	14	7	364899	911205	1.18667e+06	2.10665e+06	1.49887e+06	1.70737e+06	2.76882e+06	4029629	504261	911205	2.57823e+06	3.20857e+06	2.30761e+06	2.28633e+06	4.16645e+06	4029629	-2.30913	-1.45552	0.0450093	0.360561	-0.114974	-0.128339	0.737447	0.689276
P67936	Tropomyosin alpha-4 chain OS=Homo sapiens OX=9606 GN=TPM4 PE=1 SV=3	0	24	4	248795	419404	1.44492e+06	1.43977e+06	1.03123e+06	993500	1291069	1.40501e+06	343815	419404	3.13933e+06	2.19287e+06	1.58764e+06	1.33039e+06	1.94277e+06	1.40501e+06	-2.16805	-1.88134	1.02271	0.505072	0.039134	-0.215902	0.330362	-0.137169
P62979	Ubiquitin-40S ribosomal protein S27a OS=Homo sapiens OX=9606 GN=RPS27A PE=1 SV=2	0	44	8	1.72463e+07	1.19118e+07	1.2209e+07	1.97238e+07	1.7653e+07	1.9729e+07	3.59357e+07	6.20577e+07	2.38331e+07	1.19118e+07	2.65262e+07	3.00407e+07	2.71778e+07	2.64189e+07	5.40751e+07	6.20577e+07	-0.458756	-1.45933	-0.304306	-0.124805	-0.269294	-0.310149	0.723242	0.921888
Q9P2K5	Myelin expression factor 2 OS=Homo sapiens OX=9606 GN=MYEF2 PE=1 SV=3	0	25	13	772030	413861	2.8332e+06	3.02731e+06	5.04456e+06	5.11365e+06	5.69378e+06	9.89327e+06	1.06688e+06	413861	6.15559e+06	4.6108e+06	7.7664e+06	6.84765e+06	8.56784e+06	9.89327e+06	-2.40875	-3.77493	0.119748	-0.297131	0.455097	0.27346	0.596782	0.804298
P62917	60S ribosomal protein L8 OS=Homo sapiens OX=9606 GN=RPL8 PE=1 SV=2	0	41	7	1.57754e+07	1.02631e+07	2.13154e+07	2.21827e+07	2.18566e+07	1.69666e+07	2.57412e+07	25640945	2.18004e+07	1.02631e+07	4.63113e+07	3.37858e+07	3.36496e+07	2.27199e+07	3.87347e+07	25640945	-0.417318	-1.50421	0.66969	0.214742	0.208915	-0.357719	0.411953	-0.183224
Q9UIF9	Bromodomain adjacent to zinc finger domain protein 2A OS=Homo sapiens OX=9606 GN=BAZ2A PE=1 SV=4	0	15	11	5.49197e+06	2.3329e+06	1.13654e+07	1.12076e+07	3.84813e+06	2.76894e+06	6.78415e+06	2.18866e+06	7.58947e+06	2.3329e+06	2.46933e+07	1.707e+07	5.92442e+06	3.70787e+06	1.02086e+07	2.18866e+06	-0.279891	-1.98177	1.42216	0.889497	-0.637217	-1.3133	0.147825	-2.07384
Q7Z794	Keratin, type II cytoskeletal 1b OS=Homo sapiens OX=9606 GN=KRT77 PE=2 SV=3	0	80	6	1.41097e+06	949529	2.00436e+06	1.21645e+06	1.81476e+06	2.09844e+06	1.31157e+06	602427	1.94985e+06	949529	4.3548e+06	1.85273e+06	2.79393e+06	2.81001e+06	1.97362e+06	602427	-0.148243	-1.18632	1.011	-0.221952	0.370688	0.378969	-0.130763	-1.84275
Q9BZZ5	Apoptosis inhibitor 5 OS=Homo sapiens OX=9606 GN=API5 PE=1 SV=3	0	16	10	121495	156218	2779691	7.01074e+06	98205.1	247865	100968	413001	167897	156218	6.03934e+06	1.06779e+07	151192	331914	151934	413001	-3.75142	-3.85543	1.41732	2.23948	-3.90261	-2.76819	-3.89555	-2.45285
Q15393	Splicing factor 3B subunit 3 OS=Homo sapiens OX=9606 GN=SF3B3 PE=1 SV=4	0	24	12	625707	1.00938e+06	2.75108e+06	6.2013e+06	1.94291e+06	2.6603e+06	2.18079e+06	4.88823e+06	864677	1.00938e+06	5.97718e+06	9.44502e+06	2.99122e+06	3.5624e+06	3.28159e+06	4.88823e+06	-2.21065	-1.98742	0.578578	1.23867	-0.420154	-0.168039	-0.286493	0.288424
Q8IY67	Ribonucleoprotein PTB-binding 1 OS=Homo sapiens OX=9606 GN=RAVER1 PE=1 SV=1	0	21	5	9.27406e+06	5.3681e+06	1.8593e+07	6.26179e+06	1.06224e+07	7.90867e+06	1.64544e+07	8.28101e+06	1.2816e+07	5.3681e+06	4.03964e+07	9.53716e+06	1.63539e+07	1.05905e+07	2.47601e+07	8.28101e+06	-0.321286	-1.57675	1.33499	-0.747602	0.0303976	-0.596469	0.628783	-0.951355
P62269	40S ribosomal protein S18 OS=Homo sapiens OX=9606 GN=RPS18 PE=1 SV=3	0	47	9	1.21748e+07	1.64653e+07	6.61377e+06	3.69756e+07	1.93394e+07	2.25536e+07	1.87591e+07	2.87857e+07	1.68246e+07	1.64653e+07	1.43695e+07	5.63165e+07	2.97742e+07	3.02014e+07	2.82282e+07	2.87857e+07	-0.71518	-0.746318	-0.942738	1.02781	0.108314	0.128869	0.0313867	0.0596051
O15347	High mobility group protein B3 OS=Homo sapiens OX=9606 GN=HMGB3 PE=1 SV=4	0	28	8	1.66155e+06	1.60231e+06	3.32794e+06	6.12996e+06	4.8659e+06	5.30196e+06	4.17654e+06	6.8669e+06	2.29613e+06	1.60231e+06	7.23051e+06	9.33637e+06	7.49134e+06	7.09982e+06	6.28474e+06	6.8669e+06	-1.392	-1.91105	0.262893	0.631657	0.31402	0.236578	0.0606499	0.188454
Q99873	Protein arginine N-methyltransferase 1 OS=Homo sapiens OX=9606 GN=PRMT1 PE=1 SV=3	0	33	7	2.24553e+06	4.09852e+06	6.77158e+06	1.26211e+07	7.99324e+06	1.00226e+07	9.68424e+06	17678206	3.10315e+06	4.09852e+06	1.47124e+07	1.92228e+07	1.23061e+07	1.34212e+07	1.45726e+07	17678206	-1.9973	-1.59593	0.247929	0.633717	-0.00973237	0.115412	0.234155	0.51287
Q9BQ67	Glutamate-rich WD repeat-containing protein 1 OS=Homo sapiens OX=9606 GN=GRWD1 PE=1 SV=1	0	14	6	451309	335337	317603	510592	532926	463175	8.06175e+06	1.83609e+07	623673	335337	690045	777668	820470	620234	1.21311e+07	1.83609e+07	-2.78377	-3.67895	-2.63787	-2.46541	-2.38811	-2.79175	1.49801	2.09593
Q9UBU9	Nuclear RNA export factor 1 OS=Homo sapiens OX=9606 GN=NXF1 PE=1 SV=1	0	36	10	2.46929e+06	1.39841e+06	5.02431e+06	6.09759e+06	5.00992e+06	5.87856e+06	5.66182e+06	8.01043e+06	3.41236e+06	1.39841e+06	1.09161e+07	9.28705e+06	7.71306e+06	7.87194e+06	8.51975e+06	8.01043e+06	-1.06539	-2.35237	0.612236	0.379066	0.111148	0.140564	0.254656	0.165725
P35240	Merlin OS=Homo sapiens OX=9606 GN=NF2 PE=1 SV=1	0	17	10	302031	363771	421869	1.21531e+06	5.13011e+06	6.51141e+06	892390	602859	417383	363771	916581	1.85101e+06	7.89811e+06	8.71938e+06	1.34284e+06	602859	-2.72731	-2.92565	-1.59242	-0.578442	1.51475	1.65747	-1.04146	-2.19686
P13807	Glycogen [starch] synthase, muscle OS=Homo sapiens OX=9606 GN=GYS1 PE=1 SV=2	0	16	9	557249		606562	1.15053e+06	6.33187e+06	8.09395e+06	666301	1.259e+06	770074	2292.35	1.31786e+06	1.75233e+06	9.74828e+06	1.08386e+07	1.00263e+06	1.259e+06	-2.11521	-10.5072	-1.34009	-0.929006	1.54686	1.69982	-1.73449	-1.406
O60568	Procollagen-lysine,2-oxoglutarate 5-dioxygenase 3 OS=Homo sapiens OX=9606 GN=PLOD3 PE=1 SV=1	0	16	12	110030	474223	270544	282391	511526	703176	8.92922e+06	1.82862e+07	152053	474223	587800	430101	787524	941619	1.34365e+07	1.82862e+07	-4.85059	-3.2096	-2.89984	-3.35049	-2.47784	-2.22002	1.61485	2.05945
O15027	Protein transport protein Sec16A OS=Homo sapiens OX=9606 GN=SEC16A PE=1 SV=3	0	11	9	470169	51675.9	2.43071e+06	4.12499e+06	1.0891e+06	1.32722e+06	915458	1.48637e+06	649736	51675.9	5.28111e+06	6.28265e+06	1.67673e+06	1.77727e+06	1.37756e+06	1.48637e+06	-1.83799	-5.49028	1.18492	1.43545	-0.470264	-0.386258	-0.753808	-0.644128
Q6ZRV2	Protein FAM83H OS=Homo sapiens OX=9606 GN=FAM83H PE=1 SV=3	0	13	8	400039			171429	968034	1.05676e+06	1.67665e+06	3.14221e+06	552823	2292.35	2292.35	261099	1.49035e+06	1.4151e+06	2.52298e+06	3.14221e+06	-1.0861	-8.99995	-8.99995	-2.16832	0.344654	0.269907	1.10414	1.42079
Q13595	Transformer-2 protein homolog alpha OS=Homo sapiens OX=9606 GN=TRA2A PE=1 SV=1	0	32	7	5.05107e+06	3.62757e+06	1.34006e+07	1.61666e+07	1.41347e+07	1.24609e+07	7.24825e+06	9.95256e+06	6.98018e+06	3.62757e+06	2.9115e+07	2.46229e+07	2.17611e+07	1.66863e+07	1.0907e+07	9.95256e+06	-1.14689	-2.09115	0.913542	0.671782	0.493532	0.11044	-0.50297	-0.635081
P46013	Proliferation marker protein Ki-67 OS=Homo sapiens OX=9606 GN=MKI67 PE=1 SV=2	0	26	10	1.07414e+06	873710	2.98959e+06	3.95979e+06	2.3288e+06	3.03416e+06	2.76942e+06	4.45156e+06	1.48438e+06	873710	6.49538e+06	6.03104e+06	3.58533e+06	4.06302e+06	4.16734e+06	4.45156e+06	-1.39138	-2.15602	0.738172	0.631165	-0.119136	0.0613114	0.0978863	0.193068
O75131	Copine-3 OS=Homo sapiens OX=9606 GN=CPNE3 PE=1 SV=1	0	37	10	1457750	1.98603e+06	5.21763e+06	1.21416e+07	3.10656e+06	4.5382e+06	6.39944e+06	1.06151e+07	2.0145e+06	1.98603e+06	1.13362e+07	1.84924e+07	4.78274e+06	6.07708e+06	9.6297e+06	1.06151e+07	-2.01048	-2.03101	0.481965	1.18797	-0.76306	-0.417518	0.246595	0.387147
Q99661	Kinesin-like protein KIF2C OS=Homo sapiens OX=9606 GN=KIF2C PE=1 SV=2	0	13	8	239287		606933	150296	3.33822e+06	6.14508e+06	280028	92132	330676	2292.35	1.31866e+06	228912	5.13938e+06	8.22883e+06	421378	92132	-2.57491	-9.74736	-0.579328	-3.10554	1.38319	2.06228	-2.22522	-4.41856
Q7Z4S6	Kinesin-like protein KIF21A OS=Homo sapiens OX=9606 GN=KIF21A PE=1 SV=2	0	13	9		182451	2.9662e+06	4.76388e+06				172402	2292.35	182451	6.44457e+06	7.25573e+06	2292.35	2292.35	2292.35	172402	-9.58292	-3.26839	1.87412	2.04515	-9.58292	-9.58292	-9.58292	-3.35012
P26368	Splicing factor U2AF 65 kDa subunit OS=Homo sapiens OX=9606 GN=U2AF2 PE=1 SV=4	0	14	5		1.14131e+06	202482	3.29778e+06	1.50983e+06	4.20074e+06	561996	4.94234e+06	2292.35	1.14131e+06	439925	5.02275e+06	2.32447e+06	5.62518e+06	845676	4.94234e+06	-10.1155	-1.15583	-2.5312	0.981949	-0.129624	1.14537	-1.58835	0.958666
Q9BQS8	FYVE and coiled-coil domain-containing protein 1 OS=Homo sapiens OX=9606 GN=FYCO1 PE=1 SV=3	0	12	10	473143	1.16334e+06	226421	582235	6.65842e+06	1.01649e+07	255959	1.47605e+06	653847	1.16334e+06	491937	886785	1.0251e+07	1.36117e+07	385161	1.47605e+06	-2.46696	-1.63571	-2.87744	-2.02733	1.50371	1.91279	-3.23045	-1.29225
Q9UBW7	Zinc finger MYM-type protein 2 OS=Homo sapiens OX=9606 GN=ZMYM2 PE=1 SV=1	0	24	10	2.16335e+06	555988	5.86269e+06	5.99308e+06	4.74633e+06	4.96697e+06	5.98099e+06	8.89152e+06	2.98958e+06	555988	1.27377e+07	9.12788e+06	7.30726e+06	6.65124e+06	9.00002e+06	8.89152e+06	-1.25954	-3.68636	0.831544	0.350795	0.0298451	-0.105861	0.330444	0.312946
Q09472	Histone acetyltransferase p300 OS=Homo sapiens OX=9606 GN=EP300 PE=1 SV=2	0	16	5	333760	69626.1	1.19051e+06	1.24437e+06	615192	957474	766613	3.20007e+06	461230	69626.1	2.58657e+06	1.89526e+06	947123	1.28215e+06	1.15358e+06	3.20007e+06	-1.65195	-4.37973	0.835536	0.386889	-0.613882	-0.176944	-0.32939	1.1426
P26641	Elongation factor 1-gamma OS=Homo sapiens OX=9606 GN=EEF1G PE=1 SV=3	0	35	6	2.09401e+06	2.39142e+06	4.98094e+06	5.10994e+06	4.43192e+06	3.92697e+06	3.34941e+06	5.48542e+06	2.89375e+06	2.39142e+06	1.08219e+07	7.7828e+06	6.8232e+06	5.25858e+06	5.0401e+06	5.48542e+06	-1.00613	-1.2812	0.896813	0.421217	0.231378	-0.144398	-0.205618	-0.0834702
Q13243	Serine/arginine-rich splicing factor 5 OS=Homo sapiens OX=9606 GN=SRSF5 PE=1 SV=1	0	32	4	5.39192e+06	3.00975e+06	6645744	6.9086e+06	5.56523e+06	8.75365e+06	4.92843e+06	8.29803e+06	7.4512e+06	3.00975e+06	1.4439e+07	1.05223e+07	8.568e+06	1.1722e+07	7.41617e+06	8.29803e+06	-0.260912	-1.56874	0.693511	0.236993	-0.0594265	0.392757	-0.267711	-0.105617
O43684	Mitotic checkpoint protein BUB3 OS=Homo sapiens OX=9606 GN=BUB3 PE=1 SV=1	0	28	5	90329	695610	2.68533e+06	4.67861e+06	3.59788e+06	5.1687e+06	4.41095e+06	7.96512e+06	124828	695610	5.83433e+06	7.12586e+06	5.53915e+06	6.92137e+06	6.63748e+06	7.96512e+06	-5.35404	-2.87569	0.192524	0.481021	0.117622	0.439015	0.378591	0.641652
P61313	60S ribosomal protein L15 OS=Homo sapiens OX=9606 GN=RPL15 PE=1 SV=2	0	49	6	9.66796e+06	1.16944e+07	1.64407e+07	2.72094e+07	1.90175e+07	2.01542e+07	2.53365e+07	3.51225e+07	1.33604e+07	1.16944e+07	3.57202e+07	4.14419e+07	2.92785e+07	2.69884e+07	3.81257e+07	3.51225e+07	-1.11643	-1.30857	0.302356	0.516704	0.0154576	-0.102046	0.396379	0.27801
P62136	Serine/threonine-protein phosphatase PP1-alpha catalytic subunit OS=Homo sapiens OX=9606 GN=PPP1CA PE=1 SV=1	0	16	2			1.28728e+06	1.49071e+06	1.15816e+06	1.53357e+06	1.67736e+06	2.43523e+06	2292.35	2292.35	2.79682e+06	2.27046e+06	1.78306e+06	2.05359e+06	2.52404e+06	2.43523e+06	-9.56262	-9.56262	0.690121	0.389319	0.0406905	0.244485	0.542069	0.490391
Q06203	Amidophosphoribosyltransferase OS=Homo sapiens OX=9606 GN=PPAT PE=1 SV=1	0	13	8	121897	69998.5	7527385	8.60179e+06			203467		168452	69998.5	1.63545e+07	1.31011e+07	2292.35	2292.35	306172	2292.35	-4.47682	-5.74377	2.12438	1.80439	-10.6762	-10.6762	-3.61482	-10.6762
O60841	Eukaryotic translation initiation factor 5B OS=Homo sapiens OX=9606 GN=EIF5B PE=1 SV=4	0	27	6	689887	266400	1.50709e+06	2.50748e+06	1.48554e+06	1.42791e+06	814161	1.71095e+06	953369	266400	3.2744e+06	3.81906e+06	2.28708e+06	1.9121e+06	1.22513e+06	1.71095e+06	-1.01829	-2.85773	0.761835	0.983825	0.244114	-0.0142362	-0.656462	-0.174593
Q9P258	Protein RCC2 OS=Homo sapiens OX=9606 GN=RCC2 PE=1 SV=2	0	30	9	1.61382e+06	1.41324e+06	2.96471e+06	6.56367e+06	3.91375e+06	5.02738e+06	6.25039e+06	9.79451e+06	2.23017e+06	1.41324e+06	6.44133e+06	9.99694e+06	6.02545e+06	6.73213e+06	9.40541e+06	9.79451e+06	-1.54437	-2.20252	-0.0141675	0.61996	-0.110458	0.0495368	0.531965	0.590447
P02768	Serum albumin OS=Homo sapiens OX=9606 GN=ALB PE=1 SV=2	0	82	7	3.6553e+08	5.40447e+08	4.09215e+08	5.3807e+08	5.29401e+08	6.33504e+08	364967860	7.17877e+08	5.05134e+08	5.40447e+08	8.89088e+08	8.19518e+08	8.15044e+08	8.48321e+08	5.49194e+08	7.17877e+08	-0.492327	-0.39484	0.323333	0.205783	0.197885	0.255618	-0.371678	0.0147445
P46087	Probable 28S rRNA (cytosine(4447)-C(5))-methyltransferase OS=Homo sapiens OX=9606 GN=NOP2 PE=1 SV=2	0	26	10	1.94823e+06	1.71484e+06	5.05193e+06	7.73398e+06	3.62474e+06	4.44853e+06	2.6008e+06	3.79236e+06	2.6923e+06	1.71484e+06	1.09762e+07	1.17794e+07	5.5805e+06	5.957e+06	3.91361e+06	3.79236e+06	-1.1074	-1.75817	0.920056	1.02195	-0.0558507	0.0383413	-0.567743	-0.613149
P49368	T-complex protein 1 subunit gamma OS=Homo sapiens OX=9606 GN=CCT3 PE=1 SV=4	0	17	8	681952	343193	1.2047e+06	1.20957e+06	821636	1.48284e+06	1.69413e+06	3.69597e+06	942403	343193	2.61741e+06	1.84226e+06	1.26496e+06	1.98566e+06	2.54928e+06	3.69597e+06	-1.01548	-2.47281	0.458241	-0.0484188	-0.590811	0.0597199	0.420189	0.956056
Q9ULX6	A-kinase anchor protein 8-like OS=Homo sapiens OX=9606 GN=AKAP8L PE=1 SV=4	0	24	7	272438	207021	457238	1.88963e+06	4.17947e+06	6.5861e+06	2.84481e+06	5.76101e+06	376488	207021	993426	2.87803e+06	6.43454e+06	8.8194e+06	4.28079e+06	5.76101e+06	-3.30418	-4.167	-1.90437	-0.369769	0.790985	1.24583	0.203024	0.63147
Q10570	Cleavage and polyadenylation specificity factor subunit 1 OS=Homo sapiens OX=9606 GN=CPSF1 PE=1 SV=2	0	17	10	113880	122566	720939	1.27145e+06	3.80307e+06	4.52542e+06	1.36809e+06	1.96327e+06	157373	122566	1.56636e+06	1.93652e+06	5.85505e+06	6.05996e+06	2.05867e+06	1.96327e+06	-3.96931	-4.32994	-0.654154	-0.348107	1.24811	1.29774	-0.259859	-0.328313
Q14CN4	Keratin, type II cytoskeletal 72 OS=Homo sapiens OX=9606 GN=KRT72 PE=1 SV=2	0	35	3	490872		163939		286342		310878		678346	2292.35	356184	2292.35	440840	2292.35	467801	2292.35	1.47489	-6.73416	0.54549	-6.73416	0.853122	-6.73416	0.938763	-6.73416
Q96SI9	Spermatid perinuclear RNA-binding protein OS=Homo sapiens OX=9606 GN=STRBP PE=1 SV=1	0	28	4	218063	242405	251691	900165	959760	1.67718e+06	510842	2.4447e+06	301346	242405	546841	1.37102e+06	1.47761e+06	2.2459e+06	768700	2.4447e+06	-1.96294	-2.27694	-1.10324	0.222812	0.330828	0.934864	-0.61194	1.05722
P19013	Keratin, type II cytoskeletal 4 OS=Homo sapiens OX=9606 GN=KRT4 PE=1 SV=4	0	41	3	1.48706e+06		272766		670638	246112	491224		2.055e+06	2292.35	592628	2292.35	1.03249e+06	329567	739180	2292.35	1.78947	-8.01862	-0.00446938	-8.01862	0.796455	-0.851025	0.314329	-8.01862
O14617	AP-3 complex subunit delta-1 OS=Homo sapiens OX=9606 GN=AP3D1 PE=1 SV=1	0	25	7	2.20008e+06	1.76465e+06	3.34785e+06	5.5504e+06	3.20371e+06	3.45259e+06	2.54247e+06	3.31132e+06	3.04033e+06	1.76465e+06	7.27375e+06	8.45366e+06	4.9323e+06	4.62334e+06	3.82584e+06	3.31132e+06	-0.613978	-1.39883	0.644492	0.861368	0.0840547	-0.00927219	-0.282431	-0.490802
Q29RF7	Sister chromatid cohesion protein PDS5 homolog A OS=Homo sapiens OX=9606 GN=PDS5A PE=1 SV=1	0	7	5		78885	1.48776e+06	2.05498e+06	56159.6	134213	447632	195765	2292.35	78885	3.23241e+06	3.12988e+06	86461	179724	673585	195765	-8.69096	-3.58611	1.7706	1.7241	-3.45381	-2.39815	-0.492075	-2.27481
O95140	Mitofusin-2 OS=Homo sapiens OX=9606 GN=MFN2 PE=1 SV=3	0	11	9	111937	139881		121218	278170	258912	2.85243e+06	4.78522e+06	154687	139881	2292.35	184623	428259	346708	4.29226e+06	4.78522e+06	-3.06189	-3.20704	-9.13827	-2.80666	-1.59276	-1.89753	1.73242	1.88927
Q13247	Serine/arginine-rich splicing factor 6 OS=Homo sapiens OX=9606 GN=SRSF6 PE=1 SV=2	0	61	3	1.01226e+07	7.22478e+06	3.15567e+07	3.14726e+07	2.14841e+07	1.92542e+07	1.98139e+07	22619417	1.39886e+07	7.22478e+06	6.85622e+07	4.7935e+07	3.30761e+07	2.57832e+07	2.98155e+07	22619417	-1.15385	-2.10708	1.13931	0.622979	0.0876873	-0.271672	-0.0620398	-0.46054
P35580	Myosin-10 OS=Homo sapiens OX=9606 GN=MYH10 PE=1 SV=3	0	15	3			138147	134975					2292.35	2292.35	300147	205576	2292.35	2292.35	2292.35	2292.35	-4.82409	-4.82409	2.20861	1.66261	-4.82409	-4.82409	-4.82409	-4.82409
P62314	Small nuclear ribonucleoprotein Sm D1 OS=Homo sapiens OX=9606 GN=SNRPD1 PE=1 SV=1	0	56	4	3.09253e+06	4788523	7.8681e+06	1.2847e+07	1.22413e+07	1.56169e+07	9.23784e+06	1.58714e+07	4.27363e+06	4788523	1.70947e+07	1.95669e+07	1.88462e+07	2.09124e+07	1.39008e+07	1.58714e+07	-1.75322	-1.5891	0.246798	0.441663	0.387522	0.537607	-0.051581	0.139675
P62753	40S ribosomal protein S6 OS=Homo sapiens OX=9606 GN=RPS6 PE=1 SV=1	0	38	6	8.79737e+06	8.27793e+06	1.6134e+07	2.08978e+07	1.69976e+07	1.47967e+07	1.97099e+07	1.85226e+07	1.21573e+07	8.27793e+06	3.50537e+07	3.18288e+07	2.61688e+07	1.98141e+07	2.96589e+07	1.85226e+07	-0.899938	-1.45441	0.627811	0.488577	0.206091	-0.195225	0.386711	-0.292469
Q92499	ATP-dependent RNA helicase DDX1 OS=Homo sapiens OX=9606 GN=DDX1 PE=1 SV=2	0	21	7	309264	9460.95	1.43891e+06	2.42346e+06	1.92801e+06	2.60719e+06	2.021e+06	4.40028e+06	427378	9460.95	3.12626e+06	3.69111e+06	2.96828e+06	3.49127e+06	3.04115e+06	4.40028e+06	-2.62935	-8.12674	0.241499	0.481115	0.166687	0.400812	0.201676	0.734657
Q99733	Nucleosome assembly protein 1-like 4 OS=Homo sapiens OX=9606 GN=NAP1L4 PE=1 SV=1	0	11	4	118982	158710		118401		97264	3.26632e+06	5.40642e+06	164424	158710	2292.35	180333	2292.35	130246	4.91506e+06	5.40642e+06	-3.05866	-3.10968	-9.2231	-2.92541	-9.2231	-3.39484	1.84306	1.98053
A0JLT2	Mediator of RNA polymerase II transcription subunit 19 OS=Homo sapiens OX=9606 GN=MED19 PE=1 SV=2	0	28	3	2.31286e+06	2.26595e+06	1.78315e+06	4.16337e+06	2.80704e+06	2.32113e+06	1.38267e+06	1.99117e+06	3.19619e+06	2.26595e+06	3.87419e+06	6.34111e+06	4.3216e+06	3.10821e+06	2.0806e+06	1.99117e+06	-0.0880678	-0.584302	0.189473	0.900314	0.347143	-0.128336	-0.707423	-0.770808
Q15654	Thyroid receptor-interacting protein 6 OS=Homo sapiens OX=9606 GN=TRIP6 PE=1 SV=3	0	18	5	158949	505242	2.7872e+06	3.71128e+06	2.48225e+06	1.57391e+06	199874	3.99446e+06	219655	505242	6.05564e+06	5.65255e+06	3.82156e+06	2.10761e+06	300766	3.99446e+06	-3.68861	-2.48687	1.09636	0.996986	0.432247	-0.42631	-3.2352	0.496086
Q14683	Structural maintenance of chromosomes protein 1A OS=Homo sapiens OX=9606 GN=SMC1A PE=1 SV=2	0	15	8	1.13446e+06	530154	1.47874e+06	1.89097e+06	526848	545048	228482	1.08325e+06	1.56774e+06	530154	3.21281e+06	2.88008e+06	811113	729870	343813	1.08325e+06	0.168572	-1.39563	1.20372	1.046	-0.782138	-0.934402	-2.02042	-0.364747
P46783	40S ribosomal protein S10 OS=Homo sapiens OX=9606 GN=RPS10 PE=1 SV=1	0	33	7	3847717	3.30191e+06	4374493	6.656e+06	5.6578e+06	5.11259e+06	5.69711e+06	6.57442e+06	5.31724e+06	3.30191e+06	9.50431e+06	1.01376e+07	8.71052e+06	6.84624e+06	8.57285e+06	6.57442e+06	-0.47111	-1.15849	0.366793	0.459851	0.24097	-0.106477	0.217987	-0.164925
P63241	Eukaryotic translation initiation factor 5A-1 OS=Homo sapiens OX=9606 GN=EIF5A PE=1 SV=2	0	27	5	966325	2.05561e+06	3.23764e+06	6.18561e+06	3.69434e+06	4.71734e+06	5.60453e+06	1.03405e+07	1.33539e+06	2.05561e+06	7.0343e+06	9.42112e+06	5.68765e+06	6.31696e+06	8.43355e+06	1.03405e+07	-2.24453	-1.62221	0.152626	0.574117	-0.15395	-0.00254986	0.414358	0.708458
O43148	mRNA cap guanine-N7 methyltransferase OS=Homo sapiens OX=9606 GN=RNMT PE=1 SV=1	0	20	6	6.52402e+06	878135	9.10865e+06	2.10019e+06	8.19902e+06	4.91953e+06	6.77534e+06	5.57829e+06	9.01568e+06	878135	1.979e+07	3.19873e+06	1.26229e+07	6.58772e+06	1.01953e+07	5.57829e+06	0.0878021	-3.27212	1.22207	-1.40713	0.573334	-0.364856	0.265204	-0.604811
P18754	Regulator of chromosome condensation OS=Homo sapiens OX=9606 GN=RCC1 PE=1 SV=1	0	19	6	1888267	1.43673e+06	2.0332e+06	3.44034e+06	2.38188e+06	2.42496e+06	1.96463e+06	3.47996e+06	2.60944e+06	1.43673e+06	4.41747e+06	5.23989e+06	3.66705e+06	3.24725e+06	2.95633e+06	3.47996e+06	-0.374038	-1.23499	0.385445	0.63176	0.116844	-0.0585587	-0.193969	0.0412947
Q9Y230	RuvB-like 2 OS=Homo sapiens OX=9606 GN=RUVBL2 PE=1 SV=3	0	15	9	212447	318484	3.07835e+06	7.50583e+06	609666	1.98239e+06	1.5342e+06	1.72296e+06	293585	318484	6.68821e+06	1.14319e+07	938617	2.65461e+06	2.30862e+06	1.72296e+06	-3.48827	-3.37082	1.02151	1.79488	-1.81151	-0.311615	-0.513085	-0.935228
P27635	60S ribosomal protein L10 OS=Homo sapiens OX=9606 GN=RPL10 PE=1 SV=4	0	32	5	2.82214e+06	2.60646e+06	5.67193e+06	8.02353e+06	5.44938e+06	7.15173e+06	7.02089e+06	9.42637e+06	3.89997e+06	2.60646e+06	1.23232e+07	1.22204e+07	8.38964e+06	9.57683e+06	1.05648e+07	9.42637e+06	-1.14522	-1.7266	0.51462	0.502534	-0.0400761	0.150863	0.292513	0.128016
Q9Y5S9	RNA-binding protein 8A OS=Homo sapiens OX=9606 GN=RBM8A PE=1 SV=1	0	19	3	1.48154e+06	1.26008e+06	2.0334e+07	2.16914e+07	2.23001e+06	2.12269e+06	2.07189e+06	3.16527e+06	2.04737e+06	1.26008e+06	4.41789e+07	3.30375e+07	3.43323e+06	2.84248e+06	3.11773e+06	3.16527e+06	-2.50666	-3.20692	1.92485	1.50559	-1.76087	-2.03329	-1.89994	-1.87811
Q00688	Peptidyl-prolyl cis-trans isomerase FKBP3 OS=Homo sapiens OX=9606 GN=FKBP3 PE=1 SV=1	0	26	6	2.28023e+06	3.48392e+06	2.41879e+06	6.10249e+06	3.65773e+06	3.76608e+06	2.82332e+06	5.01663e+06	3.1511e+06	3.48392e+06	5.25522e+06	9.29453e+06	5.63129e+06	5.04313e+06	4.24845e+06	5.01663e+06	-0.706063	-0.561205	0.0318329	0.854464	0.131546	-0.027599	-0.274981	-0.0351996
P23771	Trans-acting T-cell-specific transcription factor GATA-3 OS=Homo sapiens OX=9606 GN=GATA3 PE=1 SV=1	0	24	6	1.5088e+07	1.69461e+06	4.58768e+07	1.1933e+07	1.78031e+07	1.42475e+07	2.73455e+07	2.3179e+07	2.08504e+07	1.69461e+06	9.9675e+07	1.81748e+07	2.7409e+07	1.90787e+07	4.11487e+07	2.3179e+07	-0.590749	-4.21179	1.66641	-0.788884	-0.196175	-0.718858	0.390025	-0.438005
Q14247	Src substrate cortactin OS=Homo sapiens OX=9606 GN=CTTN PE=1 SV=2	0	13	7	399218	447154	1.13143e+06	2.1605e+06	617508	581448	1.17548e+06	1.74512e+06	551688	447154	2.45821e+06	3.29059e+06	950689	778614	1.76883e+06	1.74512e+06	-1.44194	-1.74503	0.713742	1.13448	-0.656821	-0.944888	0.238926	0.21946
P08708	40S ribosomal protein S17 OS=Homo sapiens OX=9606 GN=RPS17 PE=1 SV=2	0	16	3	3.10309e+06	908242	5.49578e+06	2.7593e+06	2.18616e+06	2.00855e+06	4.57182e+06	2.32521e+06	4.28823e+06	908242	1.19405e+07	4.20261e+06	3.36572e+06	2.68963e+06	6.87954e+06	2.32521e+06	-0.0933772	-2.33261	1.38403	-0.122473	-0.442845	-0.766351	0.588555	-0.976396
O75369	Filamin-B OS=Homo sapiens OX=9606 GN=FLNB PE=1 SV=2	0	21	9	1.07482e+06	715554	2.09123e+06	2.16938e+06	1.71456e+06	1.5538e+06	3.2513e+06	3.63675e+06	1.48532e+06	715554	4.54355e+06	3.30412e+06	2.63967e+06	2.08068e+06	4.89247e+06	3.63675e+06	-0.971365	-2.02501	0.641678	0.182126	-0.141785	-0.485087	0.748421	0.320509
P62906	60S ribosomal protein L10a OS=Homo sapiens OX=9606 GN=RPL10A PE=1 SV=2	0	38	6	1.1825e+07	1.15906e+07	1.13687e+07	2.98426e+07	1.51556e+07	1.48998e+07	1.25662e+07	1.82616e+07	1.63412e+07	1.15906e+07	2.47004e+07	4.54523e+07	2.33329e+07	1.99523e+07	1.89093e+07	1.82616e+07	-0.449663	-0.945219	0.146353	1.02617	0.0641831	-0.161628	-0.239086	-0.289367
Q9NP78	ATP-binding cassette sub-family B member 9 OS=Homo sapiens OX=9606 GN=ABCB9 PE=1 SV=1	0	15	7					479254	813922	3.11412e+06	5.72746e+06	2292.35	2292.35	2292.35	2292.35	737839	1.08992e+06	4.68604e+06	5.72746e+06	-9.38371	-9.38371	-9.38371	-9.38371	-1.05338	-0.490541	1.61361	1.90314
Q92805	Golgin subfamily A member 1 OS=Homo sapiens OX=9606 GN=GOLGA1 PE=1 SV=3	0	16	10	41297.3	178952	581736		107319		3.83828e+06	6.46141e+06	57069.7	178952	1.26392e+06	2292.35	165223	2292.35	5.77574e+06	6.46141e+06	-4.92886	-3.28009	-0.459826	-9.56668	-3.39524	-9.56668	1.73228	1.89412
P62140	Serine/threonine-protein phosphatase PP1-beta catalytic subunit OS=Homo sapiens OX=9606 GN=PPP1CB PE=1 SV=3	0	11	1		98514.3	736896	856182	277165	280087	510202	480864	2292.35	98514.3	1.60103e+06	1.30403e+06	426712	375063	767738	480864	-8.10702	-2.68159	1.34093	1.04491	-0.566731	-0.752859	0.280622	-0.394362
P33992	DNA replication licensing factor MCM5 OS=Homo sapiens OX=9606 GN=MCM5 PE=1 SV=5	0	21	7	219346	333595	617137	1.13523e+06	2.65567e+06	3.60277e+06	1.73986e+06	3.94593e+06	303119	333595	1.34083e+06	1.72903e+06	4.08856e+06	4.82445e+06	2.61809e+06	3.94593e+06	-2.98384	-2.84563	-0.838673	-0.471838	0.76979	1.00856	0.126713	0.718564
Q9Y2K1	Zinc finger and BTB domain-containing protein 1 OS=Homo sapiens OX=9606 GN=ZBTB1 PE=1 SV=3	0	10	4	1.72623e+06	78863.6	2.46395e+06	65610.2	1.60159e+06	60176.3	8.22181e+06	8.39483e+06	2.38551e+06	78863.6	5.35333e+06	99929.1	2.46574e+06	80581.7	1.2372e+07	8.39483e+06	-0.710597	-5.62939	0.455541	-5.28785	-0.662876	-5.5983	1.66411	1.10461
P29692	Elongation factor 1-delta OS=Homo sapiens OX=9606 GN=EEF1D PE=1 SV=5	0	16	7	992585	1.50395e+06	3.30047e+06	5.2902e+06	3.46517e+06	2.75675e+06	4.0487e+06	5.72797e+06	1.37167e+06	1.50395e+06	7.17082e+06	8.05736e+06	5.33483e+06	3.69155e+06	6.09237e+06	5.72797e+06	-1.82763	-1.69482	0.558567	0.726736	0.131871	-0.399344	0.323433	0.234455
O95163	Elongator complex protein 1 OS=Homo sapiens OX=9606 GN=ELP1 PE=1 SV=3	0	13	7		53098.4	1.6616e+06	1.91406e+06	1.20462e+06	1.07527e+06	2.08556e+06	2.69821e+06	2292.35	53098.4	3.6101e+06	2.91525e+06	1.85458e+06	1.43988e+06	3.13829e+06	2.69821e+06	-9.74272	-5.20895	0.87827	0.569853	-0.0826767	-0.447817	0.676212	0.458236
Q13162	Peroxiredoxin-4 OS=Homo sapiens OX=9606 GN=PRDX4 PE=1 SV=1	0	24	6	409955	120434	398149	308509	7.05173e+06	8.4179e+06	573753	335565	566526	120434	865045	469881	1.08565e+07	1.12723e+07	863368	335565	-2.48368	-4.71759	-1.87305	-2.75353	1.7766	1.83082	-1.87585	-3.23924
Q93062	RNA-binding protein with multiple splicing OS=Homo sapiens OX=9606 GN=RBPMS PE=1 SV=1	0	19	6	1.00229e+06	1.59259e+06	5.41634e+06	9.2507e+06	1.94872e+06	1.94433e+06	1.15824e+06	2.67629e+06	1.38509e+06	1.59259e+06	1.17679e+07	1.40895e+07	3.00016e+06	2.60364e+06	1.74289e+06	2.67629e+06	-1.81016	-1.60877	1.27664	1.53641	-0.695099	-0.899613	-1.47866	-0.859906
P27695	DNA-(apurinic or apyrimidinic site) lyase OS=Homo sapiens OX=9606 GN=APEX1 PE=1 SV=2	0	26	5	1.92257e+06	1.60096e+06	3.20569e+06	6.02295e+06	4.76771e+06	3.94147e+06	3.84223e+06	4.97441e+06	2.65684e+06	1.60096e+06	6.96489e+06	9.17338e+06	7.34017e+06	5.278e+06	5.78168e+06	4.97441e+06	-1.04217	-1.77294	0.348219	0.745572	0.423932	-0.0518888	0.0796077	-0.137357
P34931	Heat shock 70 kDa protein 1-like OS=Homo sapiens OX=9606 GN=HSPA1L PE=1 SV=2	0	28	1	292963		227312		494218		278272		404851	2292.35	493873	2292.35	760878	2292.35	418736	2292.35	0.633683	-6.83074	0.920432	-6.83074	1.54396	-6.83074	0.68233	-6.83074
Q96D46	60S ribosomal export protein NMD3 OS=Homo sapiens OX=9606 GN=NMD3 PE=1 SV=1	0	16	6	1.27404e+06	358392	2.62948e+06	3.82132e+06	2.66636e+06	3.04672e+06	4.99705e+06	5.77306e+06	1.76063e+06	358392	5.71298e+06	5.82015e+06	4.10501e+06	4.07985e+06	7.51943e+06	5.77306e+06	-1.31852	-3.615	0.379632	0.406445	-0.0972239	-0.106096	0.776013	0.394725
Q07020	60S ribosomal protein L18 OS=Homo sapiens OX=9606 GN=RPL18 PE=1 SV=2	0	35	5	2.22701e+07	2.4741e+07	2.83027e+07	33898848	2.76603e+07	2.7703e+07	2.92627e+07	4.19502e+07	3.07755e+07	2.4741e+07	6.14924e+07	5.16303e+07	4.25846e+07	3.70969e+07	4.40338e+07	4.19502e+07	-0.441308	-0.75619	0.557316	0.305128	0.0272395	-0.171791	0.0755186	0.00558511
P53999	Activated RNA polymerase II transcriptional coactivator p15 OS=Homo sapiens OX=9606 GN=SUB1 PE=1 SV=3	0	47	8	6.11855e+06	6.14187e+06	1.01906e+07	1.52421e+07	11349234	1.22433e+07	9.10992e+06	1.3586e+07	8.45536e+06	6.14187e+06	2.21407e+07	2.32149e+07	1.74728e+07	1.6395e+07	1.37084e+07	1.3586e+07	-0.840367	-1.30155	0.548396	0.616744	0.206807	0.114948	-0.143248	-0.156183
P45973	Chromobox protein homolog 5 OS=Homo sapiens OX=9606 GN=CBX5 PE=1 SV=1	0	28	6	8.28579e+06	5.01515e+06	1.224e+07	1.66349e+07	1.16583e+07	1.04854e+07	9.63403e+06	1.39194e+07	1.14503e+07	5.01515e+06	2.65934e+07	2.53362e+07	1.79486e+07	1.4041e+07	1.4497e+07	1.39194e+07	-0.491687	-1.68271	0.723996	0.654127	0.1568	-0.197429	-0.151315	-0.209976
Q9BXS5	AP-1 complex subunit mu-1 OS=Homo sapiens OX=9606 GN=AP1M1 PE=1 SV=3	0	12	5	279747	577442		52370.9	256155	431827	4.64216e+06	9.0379e+06	386588	577442	2292.35	79764.7	394366	578257	6.9854e+06	9.0379e+06	-2.54442	-1.96554	-9.94224	-4.82139	-2.51568	-1.96351	1.63105	2.0027
Q9NPI1	Bromodomain-containing protein 7 OS=Homo sapiens OX=9606 GN=BRD7 PE=1 SV=1	0	13	6	1.93028e+06	1.09782e+06	2.38317e+06	1.57212e+06	1.75406e+06	1.02682e+06	1.89231e+06	853273	2.6675e+06	1.09782e+06	5.17784e+06	2.39445e+06	2.70047e+06	1.37501e+06	2.8475e+06	853273	0.15894	-1.1219	1.1158	0.00314553	0.176665	-0.797109	0.253148	-1.48547
O00429	Dynamin-1-like protein OS=Homo sapiens OX=9606 GN=DNM1L PE=1 SV=2	0	9	8	14333.6		106960	105332	20058.7	158142	924390	2.12903e+06	19807.9	2292.35	232388	160427	30881.6	211766	1.391e+06	2.12903e+06	-4.72045	-7.83163	-1.16806	-1.70268	-4.07978	-1.30212	1.41345	2.02752
Q8NDV7	Trinucleotide repeat-containing gene 6A protein OS=Homo sapiens OX=9606 GN=TNRC6A PE=1 SV=2	0	10	7	59652.1		1.27512e+06	2.2292e+06	453453		149795	416756	82434.5	2292.35	2.7704e+06	3.39523e+06	698118	2292.35	225407	416756	-3.52527	-8.69361	1.54544	1.83885	-0.443115	-8.69361	-2.07405	-1.18738
Q9UGU5	HMG domain-containing protein 4 OS=Homo sapiens OX=9606 GN=HMGXB4 PE=1 SV=2	0	26	5	1.20106e+06	951846	1.33943e+06	2.83831e+06	1.29725e+06	1.30197e+06	994368	1.35365e+06	1.65977e+06	951846	2.91012e+06	4.32295e+06	1.99719e+06	1.74346e+06	1.4963e+06	1.35365e+06	-0.307742	-1.10993	0.502355	1.07329	-0.0407564	-0.236769	-0.457328	-0.601867
Q9BR76	Coronin-1B OS=Homo sapiens OX=9606 GN=CORO1B PE=1 SV=1	0	11	6	174928	64272.5	128020	290941	195978	217479	3.49285e+06	5.84747e+06	241737	64272.5	278145	443124	301720	291225	5.25595e+06	5.84747e+06	-2.71793	-4.6291	-2.51553	-1.84366	-2.39816	-2.44924	1.72451	1.87837
Q92793	CREB-binding protein OS=Homo sapiens OX=9606 GN=CREBBP PE=1 SV=3	0	13	5	67984		899924	875918	333444	601178	470791	1.28805e+06	93948.6	2292.35	1.95523e+06	1.33408e+06	513357	805033	708433	1.28805e+06	-3.15624	-8.51321	1.22309	0.671596	-0.706221	-0.0571345	-0.24155	0.620936
Q01130	Serine/arginine-rich splicing factor 2 OS=Homo sapiens OX=9606 GN=SRSF2 PE=1 SV=4	0	31	3	1.15186e+07	1.14681e+07	4.22061e+07	4.84278e+07	4.49451e+07	5.18236e+07	3.6583e+07	4.8383e+07	1.59178e+07	1.14681e+07	9.16998e+07	7.3759e+07	6.91956e+07	6.93966e+07	5.50491e+07	4.8383e+07	-1.77187	-2.24488	0.754409	0.44031	0.348171	0.352356	0.0182096	-0.168009
P78527	DNA-dependent protein kinase catalytic subunit OS=Homo sapiens OX=9606 GN=PRKDC PE=1 SV=3	0	13	8	5.62927e+06	1.51262e+06	3.71067e+06	2.57762e+06	3.88549e+06	972762	3.54514e+06	2.27547e+06	7.77921e+06	1.51262e+06	8.06204e+06	3.92589e+06	5.98194e+06	1.30262e+06	5.33463e+06	2.27547e+06	0.782725	-1.57985	0.834247	-0.203877	0.403716	-1.79548	0.238491	-0.990736
Q9HCE1	Putative helicase MOV-10 OS=Homo sapiens OX=9606 GN=MOV10 PE=1 SV=2	0	17	8	1.06261e+06	1.42894e+06	2.36002e+06	2.76923e+06	1.37242e+06	2.01269e+06	3.05425e+06	4.88147e+06	1.46844e+06	1.42894e+06	5.12754e+06	4.21773e+06	2.11292e+06	2.69519e+06	4.59595e+06	4.88147e+06	-1.17517	-1.2145	0.628813	0.347012	-0.650217	-0.299069	0.470909	0.557863
O75182	Paired amphipathic helix protein Sin3b OS=Homo sapiens OX=9606 GN=SIN3B PE=1 SV=2	0	11	8	139203	84113.4	243487	207869	1.86405e+06	2.7611e+06	73275.9	33659.1	192367	84113.4	529016	316599	2.86981e+06	3.69738e+06	110264	33659.1	-2.34767	-3.54112	-0.888221	-1.62888	1.55135	1.9169	-3.15058	-4.86246
Q03701	CCAAT/enhancer-binding protein zeta OS=Homo sapiens OX=9606 GN=CEBPZ PE=1 SV=3	0	14	4	192890	154334	483235	868077	414976	413740	399740	612845	266558	154334	1.04991e+06	1.32214e+06	638880	554037	601518	612845	-1.28605	-2.07444	0.691689	1.0243	-0.024957	-0.230519	-0.111892	-0.0849798
Q4G0J3	La-related protein 7 OS=Homo sapiens OX=9606 GN=LARP7 PE=1 SV=1	0	12	9	334541	717853	626948	838621	3.13506e+06	4.17828e+06	273853	556113	462309	717853	1.36215e+06	1.27728e+06	4.82661e+06	5.5951e+06	412086	556113	-2.03997	-1.40514	-0.481018	-0.573827	1.34411	1.55726	-2.20588	-1.77345
Q02413	Desmoglein-1 OS=Homo sapiens OX=9606 GN=DSG1 PE=1 SV=2	0	12	7	2.72304e+06	5.00097e+06	2.89738e+06	3.18023e+06	3.81504e+06	3.6433e+06	4.56333e+06	3.63445e+06	3.76303e+06	5.00097e+06	6.29503e+06	4.84371e+06	5.87347e+06	4.87872e+06	6.86677e+06	3.63445e+06	-0.451141	-0.0408276	0.291176	-0.0869242	0.191178	-0.0765336	0.416596	-0.5013
P63104	14-3-3 protein zeta/delta OS=Homo sapiens OX=9606 GN=YWHAZ PE=1 SV=1	0	32	4	2.18962e+06	1.93453e+06	4.36942e+06	5.95912e+06	3.40873e+06	3.45388e+06	5.53521e+06	7.67678e+06	3.02588e+06	1.93453e+06	9.49328e+06	9.07617e+06	5.24794e+06	4.62506e+06	8.32923e+06	7.67678e+06	-1.02935	-1.67472	0.620208	0.555386	-0.234947	-0.417225	0.431485	0.313804
Q96S66	Chloride channel CLIC-like protein 1 OS=Homo sapiens OX=9606 GN=CLCC1 PE=1 SV=1	0	10	6	293508	339755	2.18288e+06	2.11331e+06					405605	339755	4.74266e+06	3.21872e+06	2292.35	2292.35	2292.35	2292.35	-1.4255	-1.68108	2.12205	1.56284	-8.89261	-8.89261	-8.89261	-8.89261
Q9BVP2	Guanine nucleotide-binding protein-like 3 OS=Homo sapiens OX=9606 GN=GNL3 PE=1 SV=2	0	16	5	1.73248e+06	1.9205e+06	3.58464e+06	3886923	3.08807e+06	2.72879e+06	2.66098e+06	3.31707e+06	2.39415e+06	1.9205e+06	7.78823e+06	5.92006e+06	4.75427e+06	3.6541e+06	4.00418e+06	3.31707e+06	-0.81741	-1.13545	0.884371	0.488687	0.172298	-0.207407	-0.0754192	-0.347015
P42167	Lamina-associated polypeptide 2, isoforms beta/gamma OS=Homo sapiens OX=9606 GN=TMPO PE=1 SV=2	0	14	2	204147	281681	258420	440005	310180	340315	252941		282115	281681	561460	670158	477540	455714	380619	2292.35	-0.46329	-0.465515	0.529608	0.784927	0.296048	0.228553	-0.0312287	-7.4066
Q7Z478	ATP-dependent RNA helicase DHX29 OS=Homo sapiens OX=9606 GN=DHX29 PE=1 SV=2	0	9	7	10031.7	122241	1.7241e+06	2.55226e+06		28255.5	459825	385176	13863	122241	3.74588e+06	3.88728e+06	2292.35	37836.8	691932	385176	-6.32423	-3.18381	1.75369	1.80714	-8.92057	-4.87568	-0.682912	-1.52803
P56537	Eukaryotic translation initiation factor 6 OS=Homo sapiens OX=9606 GN=EIF6 PE=1 SV=1	0	15	4		507905	905939	2.02728e+06	1.18926e+06	996620	897188	1.8478e+06	2292.35	507905	1.9683e+06	3.08769e+06	1.83094e+06	1.33457e+06	1.35006e+06	1.8478e+06	-9.34542	-1.55384	0.400483	1.05006	0.296115	-0.160095	-0.14344	0.309337
Q8TA86	Retinitis pigmentosa 9 protein OS=Homo sapiens OX=9606 GN=RP9 PE=1 SV=2	0	37	5	1.74651e+07	8.3047e+06	1.69833e+07	1.70767e+07	1.91768e+07	8.26057e+06	1.40723e+07	1.08774e+07	2.41354e+07	8.3047e+06	3.6899e+07	2.60091e+07	2.95238e+07	1.10617e+07	2.11756e+07	1.08774e+07	0.200875	-1.33828	0.813308	0.308739	0.491604	-0.924705	0.0121275	-0.948939
Q2TAY7	WD40 repeat-containing protein SMU1 OS=Homo sapiens OX=9606 GN=SMU1 PE=1 SV=2	0	22	8	1.73124e+06	1.345e+06	3.31532e+06	4.53781e+06	1.56708e+06	1.82559e+06	1.96155e+06	2.99712e+06	2.39243e+06	1.345e+06	7.20308e+06	6.91141e+06	2.41261e+06	2.44463e+06	2.95169e+06	2.99712e+06	-0.582387	-1.41326	1.00775	0.948115	-0.570268	-0.551246	-0.279325	-0.257286
P26196	Probable ATP-dependent RNA helicase DDX6 OS=Homo sapiens OX=9606 GN=DDX6 PE=1 SV=2	0	31	7	520134	2.562e+06	2.42792e+06	6.17584e+06	2.03544e+06	2.68327e+06	2.80307e+06	5.00762e+06	718784	2.562e+06	5.27506e+06	9.40623e+06	3.13367e+06	3.59315e+06	4.21798e+06	5.00762e+06	-2.5602	-0.726559	0.315357	1.14979	-0.435976	-0.238581	-0.00727784	0.240294
P12270	Nucleoprotein TPR OS=Homo sapiens OX=9606 GN=TPR PE=1 SV=3	0	7	6						135275	1.00321e+06	2.12942e+06	2292.35	2292.35	2292.35	2292.35	2292.35	181146	1.50961e+06	2.12942e+06	-7.70691	-7.70691	-7.70691	-7.70691	-7.70691	-1.40273	1.65621	2.1525
P62847	40S ribosomal protein S24 OS=Homo sapiens OX=9606 GN=RPS24 PE=1 SV=1	0	30	4	8.02235e+06	8.69348e+06	1.03548e+07	1.78434e+07	1.33818e+07	1.38727e+07	1.11063e+07	1.76015e+07	1.10862e+07	8.69348e+06	2.24975e+07	2.71767e+07	2.06021e+07	1.85768e+07	1.67124e+07	1.76015e+07	-0.688634	-1.0394	0.332357	0.604966	0.205384	0.0560971	-0.0964866	-0.0217078
Q6KB66	Keratin, type II cytoskeletal 80 OS=Homo sapiens OX=9606 GN=KRT80 PE=1 SV=2	0	27	4	1.0225e+06	417175	2.19027e+06	511519	4.79782e+06	5.35942e+06	1440683	897460	1.41302e+06	417175	4.75871e+06	779080	7.38653e+06	7.17677e+06	2.1679e+06	897460	-1.14488	-2.90494	0.606909	-2.00382	1.24123	1.19967	-0.527364	-1.79974
P62841	40S ribosomal protein S15 OS=Homo sapiens OX=9606 GN=RPS15 PE=1 SV=2	0	37	3	3.56868e+06	3.08768e+06	6.01246e+06	9.75441e+06	5.92203e+06	6.33442e+06	5.58667e+06	7.75226e+06	4.93163e+06	3.08768e+06	1.30631e+07	1.48567e+07	9.11731e+06	8.48239e+06	8.40667e+06	7.75226e+06	-0.820972	-1.49651	0.584382	0.77	0.0655706	-0.0385678	-0.0515044	-0.168422
Q5SZK8	FRAS1-related extracellular matrix protein 2 OS=Homo sapiens OX=9606 GN=FREM2 PE=1 SV=2	0	10	6	6.34926e+06	2380417	5453597	2.17688e+06	5215757	3.41161e+06	3079623	1.80435e+06	8.77417e+06	2380417	1.18488e+07	3.31554e+06	8.02996e+06	4.56846e+06	4.63413e+06	1.80435e+06	0.630045	-1.252	1.06346	-0.773975	0.502176	-0.311509	-0.290918	-1.65174
Q9UPN3	Microtubule-actin cross-linking factor 1, isoforms 1/2/3/5 OS=Homo sapiens OX=9606 GN=MACF1 PE=1 SV=4	0	11	5			214571		3.08631e+06	3.28639e+06	35401.9		2292.35	2292.35	466191	2292.35	4.75155e+06	4.40079e+06	53271.8	2292.35	-9.04411	-9.04411	-1.37616	-9.04411	1.97325	1.86261	-4.50564	-9.04411
P06753	Tropomyosin alpha-3 chain OS=Homo sapiens OX=9606 GN=TPM3 PE=1 SV=2	0	20	4	757753	966443	1.48164e+06	1.92149e+06	922363	634203	711115	754992	1.04715e+06	966443	3.21911e+06	2.92657e+06	1.42003e+06	849257	1.07007e+06	754992	-0.548662	-0.664379	1.07152	0.934073	-0.109214	-0.850862	-0.517435	-1.0206
P46781	40S ribosomal protein S9 OS=Homo sapiens OX=9606 GN=RPS9 PE=1 SV=3	0	27	10	8.24544e+06	1.47398e+07	1.54868e+07	3.37126e+07	2.20074e+07	2.50654e+07	2.35628e+07	3.40628e+07	1.13945e+07	1.47398e+07	3.36477e+07	5.13466e+07	3.38817e+07	3.35649e+07	3.54567e+07	3.40628e+07	-1.44448	-1.07311	0.117689	0.72745	0.127689	0.114135	0.193239	0.135378
Q96MU7	YTH domain-containing protein 1 OS=Homo sapiens OX=9606 GN=YTHDC1 PE=1 SV=3	0	24	8	2.50708e+06	1.03855e+06	8.03349e+06	5.76899e+06	6.63677e+06	4.5096e+06	4.43796e+06	3.24046e+06	3.46459e+06	1.03855e+06	1.74541e+07	8.78658e+06	1.02177e+07	6.03877e+06	6.67811e+06	3.24046e+06	-1.03815	-2.77626	1.29466	0.304468	0.522164	-0.23658	-0.0913934	-1.13464
Q92879	CUGBP Elav-like family member 1 OS=Homo sapiens OX=9606 GN=CELF1 PE=1 SV=2	0	18	7	508137	1.55711e+06	958262	4.49584e+06	1.97628e+06	5.6802e+06	3.0446e+06	6.15821e+06	702205	1.55711e+06	2.08198e+06	6.84749e+06	3.0426e+06	7.60631e+06	4.58143e+06	6.15821e+06	-2.53583	-1.38693	-0.967839	0.749778	-0.420492	0.901401	0.170001	0.596714
Q5JTD0	Tight junction-associated protein 1 OS=Homo sapiens OX=9606 GN=TJAP1 PE=1 SV=1	0	11	9	271821		6.79194e+06	8.87421e+06		74291.4	82561	112445	375635	2292.35	1.47566e+07	1.3516e+07	2292.35	99483.2	124236	112445	-3.27003	-10.6264	2.02585	1.89917	-10.6264	-5.18684	-4.86629	-5.01014
P15880	40S ribosomal protein S2 OS=Homo sapiens OX=9606 GN=RPS2 PE=1 SV=2	0	30	5	4.86761e+06	5.53305e+06	1.10659e+07	1.39349e+07	1.12999e+07	1.11317e+07	1.56112e+07	2.06821e+07	6.72666e+06	5.53305e+06	2.40424e+07	2.12238e+07	1.73969e+07	1.49064e+07	2.34914e+07	2.06821e+07	-1.31623	-1.59805	0.521393	0.341493	0.0546416	-0.168257	0.48794	0.30419
Q13137	Calcium-binding and coiled-coil domain-containing protein 2 OS=Homo sapiens OX=9606 GN=CALCOCO2 PE=1 SV=1	0	8	5					106039	95465.2	818199	1.02174e+06	2292.35	2292.35	2292.35	2292.35	163253	127837	1.2312e+06	1.02174e+06	-7.12126	-7.12126	-7.12126	-7.12126	-0.967123	-1.31993	1.94776	1.67872
Q8N1N4	Keratin, type II cytoskeletal 78 OS=Homo sapiens OX=9606 GN=KRT78 PE=1 SV=2	0	22	5	1.09343e+06	3.5775e+06	1.03671e+06	1.8085e+06	2.07034e+06	2.27306e+06	1.75623e+06	2.30351e+06	1.51103e+06	3.5775e+06	2.25243e+06	2.75447e+06	3.18742e+06	3.04383e+06	2.64273e+06	2.30351e+06	-0.815409	0.428007	-0.239464	0.0508276	0.261441	0.194944	-0.00891948	-0.207113
P17931	Galectin-3 OS=Homo sapiens OX=9606 GN=LGALS3 PE=1 SV=5	0	25	5	2.60885e+06	1.22285e+06	6.44069e+06	4.86312e+06	7.22645e+06	6.42137e+06	7.6251e+06	9.50313e+06	3.60523e+06	1.22285e+06	1.39935e+07	7.40687e+06	1.11255e+07	8.59881e+06	1.1474e+07	9.50313e+06	-1.21449	-2.77434	0.742102	-0.175715	0.411224	0.0395577	0.455722	0.183823
O76031	ATP-dependent Clp protease ATP-binding subunit clpX-like, mitochondrial OS=Homo sapiens OX=9606 GN=CLPX PE=1 SV=2	0	9	8	3.29848e+06	3.75865e+06	2.96964e+06	2.72344e+06	2.64351e+06	3.03601e+06	2.75917e+06	5.21336e+06	4.55823e+06	3.75865e+06	6.45203e+06	4.14799e+06	4.06984e+06	4.0655e+06	4.15193e+06	5.21336e+06	0.0019133	-0.276346	0.503193	-0.13415	-0.161589	-0.163129	-0.132779	0.195652
Q5D862	Filaggrin-2 OS=Homo sapiens OX=9606 GN=FLG2 PE=1 SV=1	0	15	6	292588	896488	344990	33495.4	313055	217832	555454	182540	404334	896488	749548	51015.9	481967	291697	835832	182540	-0.267419	0.881317	0.623054	-3.25395	-0.0140319	-0.738494	0.780246	-1.41476
Q01081	Splicing factor U2AF 35 kDa subunit OS=Homo sapiens OX=9606 GN=U2AF1 PE=1 SV=3	0	28	4	7.76682e+06	5.31683e+06	1.67068e+07	1.64075e+07	1.36177e+07	1.58163e+07	15548632	1.4894e+07	1.07331e+07	5.31683e+06	3.62983e+07	2.49898e+07	2.09652e+07	2.11795e+07	2.33972e+07	1.4894e+07	-0.877716	-1.89115	0.880114	0.341555	0.0882111	0.102879	0.246546	-0.405053
Q9BVI4	Nucleolar complex protein 4 homolog OS=Homo sapiens OX=9606 GN=NOC4L PE=1 SV=1	0	12	5	78553.2	43772.1	240321	550637		350563	1.37713e+06	2.39673e+06	108554	43772.1	522136	838659	2292.35	469437	2.07227e+06	2.39673e+06	-2.89367	-4.20401	-0.627662	0.0559971	-8.45912	-0.781157	1.36105	1.5709
P63173	60S ribosomal protein L38 OS=Homo sapiens OX=9606 GN=RPL38 PE=1 SV=2	0	28	5	3.52024e+06	3.29943e+06	3.5985e+06	7.46308e+06	5.92137e+06	5.29592e+06	5.38184e+06	7.08955e+06	4.8647e+06	3.29943e+06	7.81833e+06	1.13668e+07	9.1163e+06	7.09174e+06	8.09845e+06	7.08955e+06	-0.594051	-1.15418	0.0904592	0.630353	0.312047	-0.0502621	0.141244	-0.0507081
Q9H7B2	Ribosome production factor 2 homolog OS=Homo sapiens OX=9606 GN=RPF2 PE=1 SV=2	0	16	5	209485	283625	1.17696e+06	2.02027e+06	1.15017e+06	1.33512e+06	562550	1.02806e+06	289492	283625	2.55714e+06	3.07701e+06	1.77075e+06	1.78785e+06	846510	1.02806e+06	-2.32948	-2.35902	0.813459	1.08046	0.283287	0.297154	-0.781475	-0.501153
P10768	S-formylglutathione hydrolase OS=Homo sapiens OX=9606 GN=ESD PE=1 SV=2	0	17	4	147573	427115	810373	2.57902e+06	1.18406e+06	2.24233e+06	2.25023e+06	4.80056e+06	203934	427115	1.76067e+06	3.92803e+06	1.82293e+06	3.00269e+06	3.38608e+06	4.80056e+06	-3.56675	-2.50022	-0.456796	0.700886	-0.406659	0.313335	0.486697	0.990283
Q92925	SWI/SNF-related matrix-associated actin-dependent regulator of chromatin subfamily D member 2 OS=Homo sapiens OX=9606 GN=SMARCD2 PE=1 SV=3	0	13	8	543054	174630	1.38247e+06	2.62627e+06	1.87939e+06	3242442	2.86775e+06	3.86017e+06	750457	174630	3.00364e+06	4e+06	2.89342e+06	4.34193e+06	4.31531e+06	3.86017e+06	-1.95886	-4.06234	0.0420046	0.455295	-0.0119272	0.573632	0.564758	0.403959
Q96EP5	DAZ-associated protein 1 OS=Homo sapiens OX=9606 GN=DAZAP1 PE=1 SV=1	0	20	5		334926	976808	5.631e+06	8.75033e+06	1.10159e+07	1.8173e+06	1.52368e+07	2292.35	334926	2.12228e+06	8.57641e+06	1.34716e+07	1.47513e+07	2.73462e+06	1.52368e+07	-11.6077	-4.41679	-1.75309	0.261669	0.913149	1.04406	-1.38736	1.09078
Q9Y618	Nuclear receptor corepressor 2 OS=Homo sapiens OX=9606 GN=NCOR2 PE=1 SV=3	0	14	9	1.0507e+06	114624	3.21918e+06	3.88303e+06	1.71892e+06	1.82357e+06	4.28381e+06	6.52365e+06	1.45198e+06	114624	6.9942e+06	5.91413e+06	2.64638e+06	2.44193e+06	6.44615e+06	6.52365e+06	-1.48581	-5.14886	0.782326	0.540332	-0.619815	-0.735812	0.664605	0.681846
P52292	Importin subunit alpha-1 OS=Homo sapiens OX=9606 GN=KPNA2 PE=1 SV=1	0	14	3		322293	334650	547269	494514	401040	740928	1.30151e+06	2292.35	322293	727083	833529	761334	537030	1.11493e+06	1.30151e+06	-8.25438	-1.11898	0.0547663	0.251878	0.121175	-0.382351	0.671525	0.894757
P05204	Non-histone chromosomal protein HMG-17 OS=Homo sapiens OX=9606 GN=HMGN2 PE=1 SV=3	0	10	1	363079		309070	1.43999e+06	2.37274e+06	1373587	341994	765163	501746	2292.35	671505	2.19321e+06	3.65298e+06	1.83936e+06	514624	765163	-1.33708	-9.11107	-0.91664	0.790932	1.52696	0.537094	-1.30052	-0.728271
Q6PCB5	Round spermatid basic protein 1-like protein OS=Homo sapiens OX=9606 GN=RSBN1L PE=1 SV=2	0	21	6	2.89464e+06	2.05909e+06	3.28946e+06	6.13591e+06	3.22183e+06	3.28621e+06	2.06967e+06	3.37443e+06	4.00016e+06	2.05909e+06	7.1469e+06	9.34542e+06	4.9602e+06	4.40055e+06	3.11438e+06	3.37443e+06	-0.263018	-1.22107	0.574241	0.961183	0.0473205	-0.125394	-0.624133	-0.508432
Q92522	Histone H1x OS=Homo sapiens OX=9606 GN=H1FX PE=1 SV=1	0	32	4	5.99004e+06	7.18725e+06	6.11327e+06	1.34919e+07	7.77468e+06	9.97945e+06	5.79514e+06	1.03133e+07	8.27776e+06	7.18725e+06	1.32821e+07	2.05491e+07	1.19696e+07	1.33634e+07	8.72036e+06	1.03133e+07	-0.500165	-0.703966	0.182005	0.811601	0.0318954	0.190812	-0.425017	-0.182977
Q9BX40	Protein LSM14 homolog B OS=Homo sapiens OX=9606 GN=LSM14B PE=1 SV=1	0	11	4	264760	492778	1.00916e+06	1.23452e+06	551239	381902	627410	1.18155e+06	365877	492778	2.19256e+06	1.88026e+06	848664	511402	944110	1.18155e+06	-1.52391	-1.09433	1.05928	0.837594	-0.310075	-1.04081	-0.156314	0.167335
Q9UN81	LINE-1 retrotransposable element ORF1 protein OS=Homo sapiens OX=9606 GN=L1RE1 PE=1 SV=1	0	20	7	1.36833e+06	2737610	1.04955e+07	1.45345e+07	6.96394e+06	9.18178e+06	2.46386e+06	6.06562e+06	1.89092e+06	2737610	2.28032e+07	2.2137e+07	1.07214e+07	1.22953e+07	3.70755e+06	6.06562e+06	-2.44476	-1.91093	1.14732	1.10454	0.0585741	0.256184	-1.47338	-0.763192
P16104	Histone H2AX OS=Homo sapiens OX=9606 GN=H2AFX PE=1 SV=2	0	20	2		222580	57580.2	464436	180343	423823	50111.5	610307	2292.35	222580	125103	707369	277648	567538	75406.4	610307	-7.14093	-0.53958	-1.37079	1.12856	-0.220642	0.810816	-2.10114	0.915634
Q49A88	Coiled-coil domain-containing protein 14 OS=Homo sapiens OX=9606 GN=CCDC14 PE=1 SV=3	0	9	6	78444.7	202743					1.23054e+06	1.56577e+06	108404	202743	2292.35	2292.35	2292.35	2292.35	1.85168e+06	1.56577e+06	-2.10768	-1.20445	-7.67113	-7.67113	-7.67113	-7.67113	1.98666	1.7447
Q15427	Splicing factor 3B subunit 4 OS=Homo sapiens OX=9606 GN=SF3B4 PE=1 SV=1	0	15	3		577342	1.01113e+06	2.05947e+06	2.061e+06	2.97485e+06	1.29726e+06	3.90789e+06	2292.35	577342	2.19685e+06	3.13672e+06	3.17302e+06	3.98361e+06	1.95208e+06	3.90789e+06	-10.0115	-2.03509	-0.107154	0.406671	0.423271	0.751489	-0.277577	0.723801
Q08945	FACT complex subunit SSRP1 OS=Homo sapiens OX=9606 GN=SSRP1 PE=1 SV=1	0	15	5	621367	734613	760251	1.90013e+06	1.16217e+06	1.40311e+06	875213	1.46116e+06	858680	734613	1.65177e+06	2.89404e+06	1.78923e+06	1.8789e+06	1.317e+06	1.46116e+06	-0.873485	-1.09862	0.0703362	0.879405	0.185664	0.256209	-0.256426	-0.106567
P19793	Retinoic acid receptor RXR-alpha OS=Homo sapiens OX=9606 GN=RXRA PE=1 SV=1	0	14	6		26205.5	1.66646e+06	3.85695e+06	1.04091e+06	2.71958e+06	2.74498e+06	5.88984e+06	2292.35	26205.5	3.62065e+06	5.8744e+06	1.60255e+06	3.64178e+06	4.13058e+06	5.88984e+06	-10.4005	-6.88557	0.224662	0.922855	-0.951222	0.233056	0.414756	0.926642
Q15287	RNA-binding protein with serine-rich domain 1 OS=Homo sapiens OX=9606 GN=RNPS1 PE=1 SV=1	0	21	5	1.46044e+06	1.97007e+06	8.26353e+06	13565411	3.52647e+06	3.46594e+06	2.87275e+06	4.93525e+06	2.01821e+06	1.97007e+06	1.79539e+07	2.06611e+07	5.42921e+06	4.64122e+06	4.32283e+06	4.93525e+06	-1.93953	-1.97436	1.21362	1.41624	-0.511866	-0.738104	-0.840631	-0.649484
Q9UQ80	Proliferation-associated protein 2G4 OS=Homo sapiens OX=9606 GN=PA2G4 PE=1 SV=3	0	27	6	1.33065e+06	1.93564e+06	2.65031e+06	5.63489e+06	3.09551e+06	4.27228e+06	3.51967e+06	5.73795e+06	1.83886e+06	1.93564e+06	5.75824e+06	8.58233e+06	4.76572e+06	5.72098e+06	5.2963e+06	5.73795e+06	-1.42993	-1.35593	0.216888	0.792629	-0.0560453	0.207522	0.0962441	0.211796
Q6ISB3	Grainyhead-like protein 2 homolog OS=Homo sapiens OX=9606 GN=GRHL2 PE=1 SV=1	0	17	8	53075	393316	2.24481e+06	4.00045e+06	2.03623e+06	3.37678e+06	2.54523e+06	5.5433e+06	73345.4	393316	4.87723e+06	6.09297e+06	3.1349e+06	4.52183e+06	3.82999e+06	5.5433e+06	-5.60036	-3.17745	0.45485	0.775933	-0.182792	0.345694	0.106127	0.639533
Q9Y3C1	Nucleolar protein 16 OS=Homo sapiens OX=9606 GN=NOP16 PE=1 SV=2	0	15	4	924663	614772	2.27344e+06	3.04214e+06	1.88285e+06	2.04496e+06	1.89847e+06	2.61482e+06	1.27781e+06	614772	4.93941e+06	4.63339e+06	2.89876e+06	2.73839e+06	2.85676e+06	2.61482e+06	-1.14292	-2.19847	0.807743	0.715471	0.0388383	-0.0432707	0.0177825	-0.109888
P33993	DNA replication licensing factor MCM7 OS=Homo sapiens OX=9606 GN=MCM7 PE=1 SV=4	0	22	7	831699	782551	2.03582e+06	2.97493e+06	2.54208e+06	3.34319e+06	3.28877e+06	6311840	1.14934e+06	782551	4.42316e+06	4.53102e+06	3.91369e+06	4.47685e+06	4.94885e+06	6311840	-1.73169	-2.28624	0.212577	0.247336	0.0360271	0.229983	0.374593	0.72556
P78316	Nucleolar protein 14 OS=Homo sapiens OX=9606 GN=NOP14 PE=1 SV=3	0	16	7	631867	350461	1.34255e+06	1.9623e+06	1.31778e+06	1.32181e+06	3451095	5.23485e+06	873190	350461	2.91691e+06	2.98872e+06	2.02881e+06	1.77003e+06	5.19311e+06	5.23485e+06	-1.61221	-2.92925	0.127866	0.162952	-0.395944	-0.592802	0.960025	0.971574
P24666	Low molecular weight phosphotyrosine protein phosphatase OS=Homo sapiens OX=9606 GN=ACP1 PE=1 SV=3	0	20	4	224587	549261	4.20064e+06	4.37915e+06	2.77668e+06	3.50635e+06	4.43735e+06	6.44666e+06	310362	549261	9.12658e+06	6.66975e+06	4.27486e+06	4.69533e+06	6.6772e+06	6.44666e+06	-3.9641	-3.14056	0.913949	0.461509	-0.180248	-0.0448983	0.463119	0.412429
P24468	COUP transcription factor 2 OS=Homo sapiens OX=9606 GN=NR2F2 PE=1 SV=1	0	15	5	384917	349709	1.51645e+06	3.65832e+06	1.79381e+06	3.17181e+06	2.74102e+06	6.71434e+06	531925	349709	3.29474e+06	5.57189e+06	2.76167e+06	4.24735e+06	4.12461e+06	6.71434e+06	-2.69711	-3.30217	-0.0662342	0.691766	-0.320857	0.300164	0.257859	0.960845
Q14258	E3 ubiquitin/ISG15 ligase TRIM25 OS=Homo sapiens OX=9606 GN=TRIM25 PE=1 SV=2	0	19	5	223853	393911	1.06527e+06	2.16468e+06	1.34719e+06	1.23946e+06	2.83764e+06	3.97021e+06	309347	393911	2.31448e+06	3.29696e+06	2.07407e+06	1.65975e+06	4.27001e+06	3.97021e+06	-2.88559	-2.53694	0.0178042	0.528251	-0.140419	-0.461915	0.901356	0.796332
O95793	Double-stranded RNA-binding protein Staufen homolog 1 OS=Homo sapiens OX=9606 GN=STAU1 PE=1 SV=2	0	17	5	690196	918352	1.82009e+06	3.16123e+06	1.00145e+06	1.35434e+06	1.78528e+06	4.80225e+06	953796	918352	3.95445e+06	4.81478e+06	1.5418e+06	1.81359e+06	2.68644e+06	4.80225e+06	-1.49353	-1.54817	0.558189	0.842182	-0.800677	-0.566443	0.000407765	0.838422
O60264	SWI/SNF-related matrix-associated actin-dependent regulator of chromatin subfamily A member 5 OS=Homo sapiens OX=9606 GN=SMARCA5 PE=1 SV=1	0	21	9	518864	1.21008e+06	2.05988e+06	3.99414e+06	1.93905e+06	2.25132e+06	1.5949e+06	2.95732e+06	717029	1.21008e+06	4.47542e+06	6.08336e+06	2.98528e+06	3.01473e+06	2.39996e+06	2.95732e+06	-2.0554	-1.30041	0.58652	1.02936	0.00236285	0.0165249	-0.312495	-0.0112168
P32969	60S ribosomal protein L9 OS=Homo sapiens OX=9606 GN=RPL9 PE=1 SV=1	0	26	5	1.56172e+06	2.4443e+06	3179007	6.07233e+06	4655560	4.44961e+06	4.5487e+06	7.27756e+06	2.15817e+06	2.4443e+06	6.90692e+06	9.24858e+06	7.16751e+06	5.95845e+06	6.84475e+06	7.27756e+06	-1.47534	-1.29573	0.202892	0.624083	0.256321	-0.0102135	0.189849	0.278304
P22392	Nucleoside diphosphate kinase B OS=Homo sapiens OX=9606 GN=NME2 PE=1 SV=1	0	17	4	1.47531e+06	1.86573e+06	3.04863e+06	5.74812e+06	3.39481e+06	4.17059e+06	5.81453e+06	8.78693e+06	2.03876e+06	1.86573e+06	6.62364e+06	8.75479e+06	5.2265e+06	5.5848e+06	8.74955e+06	8.78693e+06	-1.54613	-1.67408	0.153805	0.556253	-0.187974	-0.0923132	0.555388	0.561539
P23588	Eukaryotic translation initiation factor 4B OS=Homo sapiens OX=9606 GN=EIF4B PE=1 SV=2	0	19	6	1.33507e+06	1.80855e+06	1.43394e+07	1.91211e+07	2.39411e+06	2.51139e+06	3.02207e+06	4.37319e+06	1.84496e+06	1.80855e+06	3.11548e+07	2.91227e+07	3.68587e+06	3.36299e+06	4.54753e+06	4.37319e+06	-2.43655	-2.4653	1.64125	1.54394	-1.43813	-1.57039	-1.13505	-1.19145
Q9UMS4	Pre-mRNA-processing factor 19 OS=Homo sapiens OX=9606 GN=PRPF19 PE=1 SV=1	0	15	5	858104	1.4192e+06	1.44021e+06	3.01464e+06	947148	2.37731e+06	2.25469e+06	4.91176e+06	1.18583e+06	1.4192e+06	3.1291e+06	4.59151e+06	1.45819e+06	3.18345e+06	3.3928e+06	4.91176e+06	-1.29461	-1.03543	0.105236	0.658454	-0.996334	0.130075	0.221964	0.755725
Q13427	Peptidyl-prolyl cis-trans isomerase G OS=Homo sapiens OX=9606 GN=PPIG PE=1 SV=2	0	24	4	1.31395e+06	1.65347e+06	2.07321e+06	5.64061e+06	2.66818e+06	2.13139e+06	1.46771e+06	2.22568e+06	1.81578e+06	1.65347e+06	4.50439e+06	8.59104e+06	4.10782e+06	2.85414e+06	2.20857e+06	2.22568e+06	-0.944749	-1.07984	0.365993	1.2975	0.233035	-0.292283	-0.662226	-0.651094
Q8WVV9	Heterogeneous nuclear ribonucleoprotein L-like OS=Homo sapiens OX=9606 GN=HNRNPLL PE=1 SV=1	0	9	5	167452	949244	849127	2.28747e+06	5.38285e+06	6.25412e+06	1.57401e+06	4.41047e+06	231405	949244	1.84487e+06	3.48398e+06	8.28721e+06	8.37485e+06	2.36853e+06	4.41047e+06	-4.01602	-1.97966	-1.02099	-0.103773	1.14638	1.16155	-0.660521	0.236421
P10644	cAMP-dependent protein kinase type I-alpha regulatory subunit OS=Homo sapiens OX=9606 GN=PRKAR1A PE=1 SV=1	0	14	8	49586.2	271091	1.09856e+06	2.47234e+06	321916	747987	3.62024e+06	7.49079e+06	68524.2	271091	2.3868e+06	3.76556e+06	495609	1.00162e+06	5.44763e+06	7.49079e+06	-5.25458	-3.27049	-0.13226	0.525526	-2.40006	-1.38499	1.05829	1.51778
Q04637	Eukaryotic translation initiation factor 4 gamma 1 OS=Homo sapiens OX=9606 GN=EIF4G1 PE=1 SV=4	0	12	8	379506	427229	4.38712e+06	5.96304e+06	763516	595050	722974	2.10167e+06	524447	427229	9.53173e+06	9.08213e+06	1.17548e+06	796827	1.08791e+06	2.10167e+06	-2.55917	-2.85496	1.6247	1.55499	-1.39479	-1.9557	-1.50648	-0.556502
Q14137	Ribosome biogenesis protein BOP1 OS=Homo sapiens OX=9606 GN=BOP1 PE=1 SV=2	0	21	6	535274	1.26217e+06	3.66546e+06	4.21801e+06	2.35843e+06	2.68817e+06	2.85651e+06	3988520	739707	1.26217e+06	7.96381e+06	6.42433e+06	3.63093e+06	3.59971e+06	4.29841e+06	3988520	-2.4308	-1.65992	0.997631	0.687719	-0.135487	-0.147946	0.107974	2.59646e-05
Q9Y295	Developmentally-regulated GTP-binding protein 1 OS=Homo sapiens OX=9606 GN=DRG1 PE=1 SV=1	0	14	6		220087	709880	1.14881e+06	471285	240073	3.16247e+06	4.55585e+06	2292.35	220087	1.54233e+06	1.74971e+06	725571	321480	4.75879e+06	4.55585e+06	-9.56349	-2.97839	-0.169419	0.0125866	-1.25734	-2.43173	1.45606	1.39319
Q16576	Histone-binding protein RBBP7 OS=Homo sapiens OX=9606 GN=RBBP7 PE=1 SV=1	0	24	5	321429	783224	2.07096e+06	5.36618e+06	2.17968e+06	4.09712e+06	2.55894e+06	5.0349e+06	444190	783224	4.4995e+06	8.17307e+06	3.35574e+06	5.48643e+06	3.85062e+06	5.0349e+06	-3.15387	-2.33562	0.186648	1.04776	-0.236485	0.472753	-0.0380252	0.348847
Q9P0M6	Core histone macro-H2A.2 OS=Homo sapiens OX=9606 GN=H2AFY2 PE=1 SV=3	0	18	1		184224		680032	285970	202617		313239	2292.35	184224	2292.35	1.03574e+06	440267	271323	2292.35	313239	-6.93995	-0.611459	-6.93995	1.87966	0.645458	-0.0529128	-6.93995	0.154344
Q9H307	Pinin OS=Homo sapiens OX=9606 GN=PNN PE=1 SV=5	0	10	6	156078	460671	3.36108e+06	5.59302e+06	515281	793311	534776	1385058	215688	460671	7.30249e+06	8.51857e+06	793305	1.06232e+06	804717	1385058	-3.57355	-2.47875	1.50783	1.73005	-1.69462	-1.27335	-1.67401	-0.890616
Q86YT6	E3 ubiquitin-protein ligase MIB1 OS=Homo sapiens OX=9606 GN=MIB1 PE=1 SV=1	0	10	6	345084	943034	122761	1.0824e+06	27726.5		1.38483e+06	2.55801e+06	476879	943034	266717	1.64858e+06	42686.6	2292.35	2.08385e+06	2.55801e+06	-1.07227	-0.0885884	-1.91059	0.717252	-4.55404	-8.77293	1.05528	1.35105
P17612	cAMP-dependent protein kinase catalytic subunit alpha OS=Homo sapiens OX=9606 GN=PRKACA PE=1 SV=2	0	6	5	190259	78167.2	503128	331857	852792	482859	2.89042e+06	3.91805e+06	262923	78167.2	1.09313e+06	505442	1.31292e+06	646594	4.34943e+06	3.91805e+06	-2.53215	-4.28215	-0.476398	-1.58924	-0.21208	-1.23393	1.51597	1.36528
Q1ED39	Lysine-rich nucleolar protein 1 OS=Homo sapiens OX=9606 GN=KNOP1 PE=1 SV=1	0	15	7	4.12346e+06	4.55902e+06	1.98336e+06	3.14238e+06	5.23629e+06	3.12529e+06	2.33776e+06	3.13147e+06	5.6983e+06	4.55902e+06	4.30917e+06	4.78607e+06	8.06158e+06	4.18505e+06	3.5178e+06	3.13147e+06	0.253201	-0.0686073	-0.149919	0.0015125	0.753733	-0.192084	-0.442657	-0.610489
P62826	GTP-binding nuclear protein Ran OS=Homo sapiens OX=9606 GN=RAN PE=1 SV=3	0	32	5	5.73907e+06	7.33524e+06	1.35735e+07	2.21721e+07	2.04877e+07	2.43452e+07	2.40612e+07	3.8107e+07	7.93093e+06	7.33524e+06	2.94907e+07	3.37697e+07	3.1542e+07	3.26005e+07	3.62066e+07	3.8107e+07	-1.77394	-1.88659	0.120751	0.316223	0.217765	0.265386	0.416746	0.490548
P23526	Adenosylhomocysteinase OS=Homo sapiens OX=9606 GN=AHCY PE=1 SV=4	0	18	7	2.09318e+06	1.16002e+06	3.12653e+06	2.94921e+06	3.26391e+06	2.04914e+06	4.58129e+06	5.558e+06	2.89261e+06	1.16002e+06	6.7929e+06	4.49186e+06	5.02498e+06	2.744e+06	6.8938e+06	5.558e+06	-0.619738	-1.93796	0.611919	0.0152036	0.177008	-0.69583	0.63319	0.322458
Q13442	28 kDa heat- and acid-stable phosphoprotein OS=Homo sapiens OX=9606 GN=PDAP1 PE=1 SV=1	0	12	4	459756	487820	1.04577e+06	2.30578e+06	1.56321e+06	1.71047e+06	1.48953e+06	1.88861e+06	635346	487820	2.27211e+06	3.51187e+06	2.40665e+06	2.29048e+06	2.2414e+06	1.88861e+06	-1.63023	-2.01142	0.20819	0.836399	0.291188	0.21981	0.188561	-0.0585134
Q9NZM1	Myoferlin OS=Homo sapiens OX=9606 GN=MYOF PE=1 SV=1	0	15	7	196016	295161	1.24939e+06	2.34785e+06	771124	527843	1.55104e+06	3.03865e+06	270878	295161	2.7145e+06	3.57595e+06	1.18719e+06	706831	2.33396e+06	3.03865e+06	-2.70427	-2.58041	0.620702	1.01834	-0.572435	-1.32055	0.402793	0.783442
Q96T88	E3 ubiquitin-protein ligase UHRF1 OS=Homo sapiens OX=9606 GN=UHRF1 PE=1 SV=1	0	11	8		357660	510588	2.33067e+06	724471	5.20529e+06	750739	3.14214e+06	2292.35	357660	1.10934e+06	3.54978e+06	1.11537e+06	6.97037e+06	1.12969e+06	3.14214e+06	-9.88803	-2.60242	-0.969379	0.708654	-0.961561	1.68216	-0.943148	0.532669
O60884	DnaJ homolog subfamily A member 2 OS=Homo sapiens OX=9606 GN=DNAJA2 PE=1 SV=1	0	10	2			198551	565670	224587	285727	542641	826310	2292.35	2292.35	431384	861556	345764	382615	816551	826310	-7.64425	-7.64425	-0.0882488	0.909722	-0.407434	-0.26133	0.83232	0.84946
P02461	Collagen alpha-1(III) chain OS=Homo sapiens OX=9606 GN=COL3A1 PE=1 SV=4	0	12	6	2.65548e+06	641242	4.58014e+06	740122	2.54117e+06		1.24638e+06		3.66966e+06	641242	9.95111e+06	1.12726e+06	3.91227e+06	2292.35	1.87553e+06	2292.35	0.470903	-2.0458	1.91011	-1.23193	0.563264	-10.1737	-0.497448	-10.1737
Q8IX01	SURP and G-patch domain-containing protein 2 OS=Homo sapiens OX=9606 GN=SUGP2 PE=1 SV=2	0	17	7	480662	81374.7	724195	1.06558e+06	864437	1.76933e+06	1.59771e+06	3.67831e+06	664237	81374.7	1.57343e+06	1.62295e+06	1.33085e+06	2.36929e+06	2.40419e+06	3.67831e+06	-1.36893	-4.39797	-0.124779	-0.0800752	-0.366347	0.465761	0.486853	1.10035
Q14320	Protein FAM50A OS=Homo sapiens OX=9606 GN=FAM50A PE=1 SV=2	0	15	3	596609	596716	1.70545e+06	2.53245e+06	2.19847e+06	2.28313e+06	2.0279e+06	3.14045e+06	824466	596716	3.70537e+06	3.8571e+06	3.38467e+06	3.05732e+06	3.05153e+06	3.14045e+06	-1.7126	-2.17902	0.455482	0.513379	0.324879	0.178132	0.175397	0.216837
Q9BY42	Protein RTF2 homolog OS=Homo sapiens OX=9606 GN=RTFDC1 PE=1 SV=3	0	17	3	1.14274e+06	597382	2.41436e+06	2.82521e+06	2.19067e+06	2.25368e+06	2.49901e+06	1.83379e+06	1.57918e+06	597382	5.2456e+06	4.30299e+06	3.37267e+06	3.01789e+06	3.76044e+06	1.83379e+06	-0.908243	-2.3107	0.823687	0.537919	0.18647	0.0261202	0.343481	-0.692592
Q9BRJ2	39S ribosomal protein L45, mitochondrial OS=Homo sapiens OX=9606 GN=MRPL45 PE=1 SV=2	0	11	7	1.33836e+06	1253689	1.17482e+06	1.16703e+06	6.1429e+06	7.0772e+06	1.20499e+06	1.38147e+06	1.8495e+06	1253689	2.55249e+06	1.77747e+06	9.45735e+06	9.47703e+06	1.81323e+06	1.38147e+06	-0.998545	-1.5595	-0.533777	-1.05586	1.35575	1.35875	-1.02712	-1.41948
Q8NFF5	FAD synthase OS=Homo sapiens OX=9606 GN=FLAD1 PE=1 SV=1	0	6	6		425540		493620	484893	521199	819186	2.07824e+06	2292.35	425540	2292.35	751819	746520	697934	1.23269e+06	2.07824e+06	-8.33877	-0.802447	-8.33877	0.0186426	0.00843906	-0.0886516	0.731993	1.48555
P35268	60S ribosomal protein L22 OS=Homo sapiens OX=9606 GN=RPL22 PE=1 SV=2	0	14	6	1.5406e+07	1.11143e+07	1.51441e+07	2.3176e+07	1.83356e+07	1.81163e+07	1.05661e+07	1.95963e+07	2.12899e+07	1.11143e+07	3.29031e+07	3.52986e+07	2.82287e+07	2.42595e+07	1.58995e+07	1.95963e+07	-0.147009	-1.08477	0.481044	0.582431	0.259982	0.0413665	-0.568197	-0.2666
Q5T3I0	G patch domain-containing protein 4 OS=Homo sapiens OX=9606 GN=GPATCH4 PE=1 SV=2	0	17	3	1.39994e+06	427862	1.25627e+06	828258	1.01689e+06	517742	521441	913447	1.9346e+06	427862	2.72945e+06	1.2615e+06	1.56556e+06	693304	784651	913447	0.586013	-1.59081	1.08258	-0.0308878	0.280652	-0.894462	-0.715901	-0.49663
Q9UQE7	Structural maintenance of chromosomes protein 3 OS=Homo sapiens OX=9606 GN=SMC3 PE=1 SV=2	0	9	6	434400	239152	1.8186e+06	2.36781e+06	437421	644089	640589	1.15867e+06	600307	239152	3.95121e+06	3.60635e+06	673435	862495	963941	1.15867e+06	-1.32785	-2.65563	1.39067	1.25891	-1.16202	-0.805038	-0.644609	-0.37916
Q13547	Histone deacetylase 1 OS=Homo sapiens OX=9606 GN=HDAC1 PE=1 SV=1	0	17	3				677315	2.44149e+06	3.73575e+06		506925	2292.35	2292.35	2292.35	1.0316e+06	3.75881e+06	5.00252e+06	2292.35	506925	-9.13479	-9.13479	-9.13479	-0.320954	1.54444	1.95682	-9.13479	-1.34599
P46778	60S ribosomal protein L21 OS=Homo sapiens OX=9606 GN=RPL21 PE=1 SV=2	0	27	5	4.70945e+06	5.94442e+06	9.25175e+06	1.52092e+07	1.22012e+07	1.19851e+07	1.75648e+07	2.45548e+07	6.50809e+06	5.94442e+06	2.01009e+07	2.31647e+07	1.87845e+07	1.60491e+07	2.6431e+07	2.45548e+07	-1.44281	-1.5735	0.18415	0.388814	0.0864283	-0.140617	0.579117	0.472893
P07199	Major centromere autoantigen B OS=Homo sapiens OX=9606 GN=CENPB PE=1 SV=2	0	9	5			104775	216036	932090	2.20803e+06	5.14435e+06	9.2317e+06	2292.35	2292.35	227640	329039	1.43501e+06	2.95676e+06	7.74108e+06	9.2317e+06	-10.2235	-10.2235	-3.58973	-3.05823	-0.9335	0.109459	1.49798	1.75204
Q9BRJ7	Tudor-interacting repair regulator protein OS=Homo sapiens OX=9606 GN=NUDT16L1 PE=1 SV=1	0	11	5	523271	41388.5	1.12493e+06	448006	5.5588e+06	5.82887e+06	1.65329e+06	1.6295e+06	723119	41388.5	2.4441e+06	682345	8.55809e+06	7.8054e+06	2.48782e+06	1.6295e+06	-2.07483	-6.20177	-0.317836	-2.15857	1.49015	1.35733	-0.292255	-0.902709
P52594	Arf-GAP domain and FG repeat-containing protein 1 OS=Homo sapiens OX=9606 GN=AGFG1 PE=1 SV=2	0	8	5	422356	173090	307124	35669.6	1.34839e+06	3.27987e+06	187006		583663	173090	667277	54327.4	2.07592e+06	4.39206e+06	281402	2292.35	-0.817691	-2.5713	-0.624539	-4.24307	1.01285	2.094	-1.87019	-8.80985
Q9BRJ6	Uncharacterized protein C7orf50 OS=Homo sapiens OX=9606 GN=C7orf50 PE=1 SV=1	0	15	3	474101	380841	1.12281e+06	1.63506e+06	1.34222e+06	1.59596e+06	1.25294e+06	2.18463e+06	655170	380841	2.43948e+06	2.49031e+06	2.06642e+06	2.13714e+06	1.88539e+06	2.18463e+06	-1.44187	-2.22455	0.454761	0.484511	0.215321	0.263868	0.083046	0.295571
P13489	Ribonuclease inhibitor OS=Homo sapiens OX=9606 GN=RNH1 PE=1 SV=2	0	15	4	617349	519460	2.31516e+06	2.77204e+06	1.38855e+06	1.43603e+06	2.42621e+06	3.26259e+06	853128	519460	5.03006e+06	4.22202e+06	2.13776e+06	1.92297e+06	3.6509e+06	3.26259e+06	-1.66205	-2.3778	0.897691	0.645047	-0.336786	-0.489547	0.435368	0.273132
Q15019	Septin-2 OS=Homo sapiens OX=9606 GN=SEPT2 PE=1 SV=1	0	14	5	829630	323955	1.75353e+06	2.63432e+06	1.60227e+06	1.77223e+06	1.87171e+06	1.69639e+06	1.14648e+06	323955	3.80984e+06	4.01226e+06	2.46678e+06	2.37318e+06	2.81649e+06	1.69639e+06	-1.02353	-2.84688	0.708983	0.783669	0.081883	0.0260761	0.273153	-0.458277
O00159	Unconventional myosin-Ic OS=Homo sapiens OX=9606 GN=MYO1C PE=1 SV=4	0	7	5	38625.3	6217.64	191346	225081	172322	198056	913112	1.46671e+06	53377.1	6217.64	415732	342815	265299	265216	1.37403e+06	1.46671e+06	-3.29437	-6.39616	-0.333016	-0.611239	-0.981049	-0.9815	1.39167	1.48584
P15104	Glutamine synthetase OS=Homo sapiens OX=9606 GN=GLUL PE=1 SV=4	0	11	3	780223	248764	7.28892e+06	6.87605e+06	547290	222598	422870	552310	1.07821e+06	248764	1.58364e+07	1.04727e+07	842586	298079	636323	552310	-1.79659	-3.91237	2.07995	1.48334	-2.15233	-3.65146	-2.55739	-2.76167
P35900	Keratin, type I cytoskeletal 20 OS=Homo sapiens OX=9606 GN=KRT20 PE=1 SV=1	0	28	1	1.77661e+06	2.63514e+06	1.43403e+06	800480	1.55706e+06	733308	575454	1.64939e+06	2.45513e+06	2.63514e+06	3.11567e+06	1.21919e+06	2.39718e+06	981968	865928	1.64939e+06	0.358495	0.460572	0.702237	-0.651385	0.324032	-0.963558	-1.14499	-0.215377
P47914	60S ribosomal protein L29 OS=Homo sapiens OX=9606 GN=RPL29 PE=1 SV=2	0	33	3	1.23642e+08	7.91446e+07	8.99348e+07	171932472	1.18839e+08	9.67591e+07	7.58265e+07	1.12954e+08	1.70863e+08	7.91446e+07	1.95398e+08	2.61865e+08	1.82959e+08	1.29569e+08	1.14102e+08	1.12954e+08	0.132621	-0.97766	0.326194	0.748602	0.231299	-0.266498	-0.449903	-0.464486
O14646	Chromodomain-helicase-DNA-binding protein 1 OS=Homo sapiens OX=9606 GN=CHD1 PE=1 SV=2	0	10	5				378388	39614.6	316228	1.18363e+06	2.31764e+06	2292.35	2292.35	2292.35	576311	60989	423459	1.78109e+06	2.31764e+06	-8.13811	-8.13811	-8.13811	-0.16423	-3.40446	-0.608857	1.46361	1.84351
P83731	60S ribosomal protein L24 OS=Homo sapiens OX=9606 GN=RPL24 PE=1 SV=1	0	17	4	1.30045e+06	6.65369e+06	7.89173e+06	12346310	1.15546e+07	9.70906e+06	9.89664e+06	3.29213e+06	1.79712e+06	6.65369e+06	1.71461e+07	1.88043e+07	1.7789e+07	1.30013e+07	1.48922e+07	3.29213e+06	-2.69929	-0.810822	0.554831	0.688014	0.607932	0.155611	0.351507	-1.82595
Q96FZ2	Embryonic stem cell-specific 5-hydroxymethylcytosine-binding protein OS=Homo sapiens OX=9606 GN=HMCES PE=1 SV=1	0	14	5	226382	436309	1.25714e+06	1.81557e+06	1.27243e+06	1.80929e+06	1820814	4.25812e+06	312841	436309	2.73134e+06	2.76524e+06	1.95898e+06	2.42281e+06	2.73991e+06	4.25812e+06	-2.81609	-2.33617	0.310014	0.327807	-0.169492	0.137083	0.314533	0.950619
O94906	Pre-mRNA-processing factor 6 OS=Homo sapiens OX=9606 GN=PRPF6 PE=1 SV=1	0	13	4	96928.3	374613	1.40915e+06	1.99768e+06	441657	832232	1156675	1.55196e+06	133947	374613	3.06161e+06	3.04261e+06	679957	1.11444e+06	1.74053e+06	1.55196e+06	-3.44866	-1.96492	1.06589	1.05692	-1.10488	-0.392081	0.251134	0.0856931
Q15050	Ribosome biogenesis regulatory protein homolog OS=Homo sapiens OX=9606 GN=RRS1 PE=1 SV=2	0	9	3	39828.3	67016.2	256079	608010	426934	481358	340626	712830	55039.5	67016.2	556374	926043	657290	644584	512565	712830	-3.23014	-2.9461	0.107378	0.842401	0.347852	0.31969	-0.0109433	0.464879
Q8N6T3	ADP-ribosylation factor GTPase-activating protein 1 OS=Homo sapiens OX=9606 GN=ARFGAP1 PE=1 SV=2	0	9	5						375535			2292.35	2292.35	2292.35	2292.35	2292.35	502876	2292.35	2292.35	-4.82255	-4.82255	-4.82255	-4.82255	-4.82255	2.95468	-4.82255	-4.82255
P31948	Stress-induced-phosphoprotein 1 OS=Homo sapiens OX=9606 GN=STIP1 PE=1 SV=1	0	11	6	472796	314618	827524	1.60354e+06	510289	1.02531e+06	1.56032e+06	2.9565e+06	653367	314618	1.79793e+06	2.4423e+06	785619	1.37298e+06	2.34793e+06	2.9565e+06	-1.27752	-2.33181	0.182851	0.624756	-1.01159	-0.206175	0.567905	0.900401
P63220	40S ribosomal protein S21 OS=Homo sapiens OX=9606 GN=RPS21 PE=1 SV=1	0	11	2	2333977	2.99401e+06	3.37325e+06	5.81452e+06	4.98192e+06	4.94383e+06	4.25059e+06	6.20454e+06	3.22537e+06	2.99401e+06	7.32894e+06	8.85593e+06	7.66996e+06	6.62025e+06	6.39616e+06	6.20454e+06	-0.933909	-1.0413	0.250231	0.52327	0.315844	0.103512	0.0538325	0.00995072
P78371	T-complex protein 1 subunit beta OS=Homo sapiens OX=9606 GN=CCT2 PE=1 SV=4	0	8	2				263644	203547	130307	381146	440954	2292.35	2292.35	2292.35	401549	313372	174493	573539	440954	-6.70312	-6.70312	-6.70312	0.749483	0.391786	-0.452926	1.2638	0.884536
Q58FG1	Putative heat shock protein HSP 90-alpha A4 OS=Homo sapiens OX=9606 GN=HSP90AA4P PE=5 SV=1	0	24	1			709916	195814	185507	80255.1	3.41243e+06	1.36869e+06	2292.35	2292.35	1.54241e+06	298239	285599	107469	5.13494e+06	1.36869e+06	-8.89691	-8.89691	0.497235	-1.87341	-1.93589	-3.34596	2.2324	0.324842
Q7L2J0	7SK snRNA methylphosphate capping enzyme OS=Homo sapiens OX=9606 GN=MEPCE PE=1 SV=1	0	11	5	117390	445282	163194	551943	1.23792e+06	1.93429e+06	333483	643216	162224	445282	354566	840648	1.90585e+06	2.59019e+06	501817	643216	-2.51998	-1.06325	-1.39191	-0.146464	1.0344	1.47702	-0.890806	-0.532663
Q9NVH1	DnaJ homolog subfamily C member 11 OS=Homo sapiens OX=9606 GN=DNAJC11 PE=1 SV=2	0	8	5	121846		407060		1.5134e+06	1.24301e+06	1.48518e+06	2.06032e+06	168381	2292.35	884404	2292.35	2.32997e+06	1.66451e+06	2.23486e+06	2.06032e+06	-2.79471	-8.99346	-0.401731	-8.99346	0.995802	0.510587	0.935679	0.818362
Q9BTZ2	Dehydrogenase/reductase SDR family member 4 OS=Homo sapiens OX=9606 GN=DHRS4 PE=1 SV=3	0	10	5							24332797	4.89846e+07	2292.35	2292.35	2292.35	2292.35	2292.35	2292.35	3.66153e+07	4.89846e+07	-12.1887	-12.1887	-12.1887	-12.1887	-12.1887	-12.1887	1.77461	2.19449
Q9P2E9	Ribosome-binding protein 1 OS=Homo sapiens OX=9606 GN=RRBP1 PE=1 SV=5	0	13	3	481689	219062	609673	550741	638497	57073.9	427838	449526	665656	219062	1.32461e+06	838817	983004	76427.3	643799	449526	0.0340855	-1.56935	1.02681	0.367665	0.596506	-3.08853	-0.0140803	-0.532288
Q9Y314	Nitric oxide synthase-interacting protein OS=Homo sapiens OX=9606 GN=NOSIP PE=1 SV=1	0	17	5	164677	210486	1.10186e+06	2.20252e+06	902773	1.81893e+06	1.67439e+06	2.58455e+06	227570	210486	2.39397e+06	3.35459e+06	1.38987e+06	2.43572e+06	2.51958e+06	2.58455e+06	-3.05365	-3.16624	0.34137	0.8281	-0.443086	0.366311	0.415145	0.451877
O43395	U4/U6 small nuclear ribonucleoprotein Prp3 OS=Homo sapiens OX=9606 GN=PRPF3 PE=1 SV=2	0	11	6	1.16009e+06	714039	1.06415e+06	1.84448e+06	885160	1.24319e+06	1.25105e+06	2.4693e+06	1.60315e+06	714039	2.31204e+06	2.80927e+06	1.36276e+06	1.66475e+06	1.88254e+06	2.4693e+06	-0.208354	-1.37519	0.319901	0.600931	-0.442736	-0.153961	0.0234196	0.41484
Q07065	Cytoskeleton-associated protein 4 OS=Homo sapiens OX=9606 GN=CKAP4 PE=1 SV=2	0	6	4	629767	243053	1.26658e+06	821286	869514	340009	719853	793138	870288	243053	2.75186e+06	1.25088e+06	1.33867e+06	455304	1.08321e+06	793138	-0.335708	-2.17593	1.32514	0.187667	0.285525	-1.27037	-0.0199537	-0.469629
P62280	40S ribosomal protein S11 OS=Homo sapiens OX=9606 GN=RPS11 PE=1 SV=3	0	25	5	3.29514e+06	4.10915e+06	7.67383e+06	1.0234e+07	8.11513e+06	6896432	1.39103e+07	1.5883e+07	4.55363e+06	4.10915e+06	1.66727e+07	1.55872e+07	1.24937e+07	9.23497e+06	2.09319e+07	1.5883e+07	-1.44912	-1.59729	0.423279	0.326153	0.00699702	-0.429027	0.751496	0.353276
O75937	DnaJ homolog subfamily C member 8 OS=Homo sapiens OX=9606 GN=DNAJC8 PE=1 SV=2	0	12	3	528694	465146	660578	840764	942368	945534	773908	1.26688e+06	730613	465146	1.43522e+06	1.28054e+06	1.45083e+06	1.26616e+06	1.16456e+06	1.26688e+06	-0.632323	-1.28374	0.341766	0.177254	0.357378	0.160956	0.0402782	0.161777
Q9UKV3	Apoptotic chromatin condensation inducer in the nucleus OS=Homo sapiens OX=9606 GN=ACIN1 PE=1 SV=2	0	13	5	133012	522250	2.10192e+06	4.69526e+06	796623	1.03973e+06	710838	1.17781e+06	183812	522250	4.56678e+06	7.15121e+06	1.22645e+06	1.3923e+06	1.06965e+06	1.17781e+06	-3.55559	-2.04907	1.07929	1.7263	-0.817401	-0.634419	-1.01475	-0.875783
P60660	Myosin light polypeptide 6 OS=Homo sapiens OX=9606 GN=MYL6 PE=1 SV=2	0	28	5	1.44288e+06	1.52841e+06	3.19269e+06	4.47577e+06	3.04764e+06	2.82577e+06	4.36559e+06	6.39475e+06	1.99394e+06	1.52841e+06	6.93665e+06	6.81692e+06	4.69202e+06	3.78397e+06	6.56921e+06	6.39475e+06	-1.27923	-1.66282	0.519385	0.494266	-0.0446431	-0.354953	0.440868	0.402035
P51784	Ubiquitin carboxyl-terminal hydrolase 11 OS=Homo sapiens OX=9606 GN=USP11 PE=1 SV=3	0	8	6	293940	66900.1		7331.48	40563.2		1.15808e+06	2.15358e+06	406202	66900.1	2292.35	11166.4	62449.5	2292.35	1.74265e+06	2.15358e+06	-0.452737	-3.05485	-7.92196	-5.6377	-3.15417	-7.92196	1.64828	1.95373
Q14152	Eukaryotic translation initiation factor 3 subunit A OS=Homo sapiens OX=9606 GN=EIF3A PE=1 SV=1	0	13	6	1.31206e+06	393174	5.48277e+06	4.7146e+06	3.31659e+06	2.16946e+06	2.09414e+06	1.52578e+06	1.81316e+06	393174	1.19122e+07	7.18067e+06	5.10609e+06	2.90511e+06	3.15121e+06	1.52578e+06	-1.22842	-3.43369	1.48744	0.757189	0.265289	-0.548337	-0.431023	-1.47738
Q15056	Eukaryotic translation initiation factor 4H OS=Homo sapiens OX=9606 GN=EIF4H PE=1 SV=5	0	15	3	1.365e+06	1.53027e+06	8.45322e+06	1.18228e+07	2.92599e+06	3.51494e+06	3.70429e+06	6.19175e+06	1.88632e+06	1.53027e+06	1.8366e+07	1.80069e+07	4.50473e+06	4.70683e+06	5.57412e+06	6.19175e+06	-2.00964	-2.31143	1.27375	1.24526	-0.753774	-0.690457	-0.44647	-0.294867
P55209	Nucleosome assembly protein 1-like 1 OS=Homo sapiens OX=9606 GN=NAP1L1 PE=1 SV=1	0	9	2	156983	290038	27464.3	329550	347324	214608	1.03846e+06	1.21228e+06	216938	290038	59670.7	501928	534725	287381	1.56265e+06	1.21228e+06	-1.42672	-1.00775	-3.2889	-0.216515	-0.125197	-1.02103	1.42193	1.05566
Q14839	Chromodomain-helicase-DNA-binding protein 4 OS=Homo sapiens OX=9606 GN=CHD4 PE=1 SV=2	0	12	7	198488	355480	903045	1.51464e+06	787244	818142	757621	1.15637e+06	274294	355480	1.96201e+06	2.30691e+06	1.21201e+06	1.09557e+06	1.14005e+06	1.15637e+06	-2.11454	-1.74049	0.723999	0.957623	0.0290633	-0.116656	-0.0592425	-0.0387318
P51149	Ras-related protein Rab-7a OS=Homo sapiens OX=9606 GN=RAB7A PE=1 SV=1	0	13	5	181057	297620	632986	1.61515e+06	3.14959e+06	4.06273e+06	4.26889e+06	6.61257e+06	250206	297620	1.37527e+06	2.45999e+06	4.84898e+06	5.44037e+06	6.42371e+06	6.61257e+06	-3.79108	-3.54072	-1.33256	-0.493613	0.485413	0.651437	0.89114	0.932942
Q13895	Bystin OS=Homo sapiens OX=9606 GN=BYSL PE=1 SV=3	0	10	5	101436		478371	480169	549814	450989	1.38238e+06	2.05369e+06	140177	2292.35	1.03934e+06	731332	846470	603917	2.08016e+06	2.05369e+06	-2.74107	-8.67534	0.149281	-0.357789	-0.146856	-0.633966	1.15031	1.13183
Q9Y3X0	Coiled-coil domain-containing protein 9 OS=Homo sapiens OX=9606 GN=CCDC9 PE=1 SV=1	0	7	6	172106		3.04598e+06	5.13488e+06				34304.2	237836	2292.35	6.6179e+06	7.82079e+06	2292.35	2292.35	2292.35	34304.2	-2.95166	-9.64866	1.84667	2.08761	-9.64866	-9.64866	-9.64866	-5.74518
Q86VM9	Zinc finger CCCH domain-containing protein 18 OS=Homo sapiens OX=9606 GN=ZC3H18 PE=1 SV=2	0	18	4	781951	591986	2.74961e+06	4.16334e+06	2.05165e+06	2.33975e+06	1.45057e+06	2.24515e+06	1.08059e+06	591986	5.97399e+06	6.34106e+06	3.15863e+06	3.13314e+06	2.18278e+06	2.24515e+06	-1.51504	-2.38323	0.951827	1.03786	0.0324313	0.0207433	-0.500699	-0.460057
Q12872	Splicing factor, suppressor of white-apricot homolog OS=Homo sapiens OX=9606 GN=SFSWAP PE=1 SV=3	0	12	5	381444	738384	596689	2.49033e+06	2.34534e+06	2.78846e+06	376495	872586	527125	738384	1.2964e+06	3.79294e+06	3.61078e+06	3.73401e+06	566540	872586	-1.84396	-1.35773	-0.545661	1.00314	0.932135	0.98055	-1.73993	-1.11681
O00422	Histone deacetylase complex subunit SAP18 OS=Homo sapiens OX=9606 GN=SAP18 PE=1 SV=1	0	6	3		220818	1166581	2.13354e+06	251452	626805		436354	2292.35	220818	2.53459e+06	3.24953e+06	387125	839350	2292.35	436354	-8.70862	-2.11874	1.40208	1.76056	-1.3088	-0.192324	-8.70862	-1.1361
Q96KG9	N-terminal kinase-like protein OS=Homo sapiens OX=9606 GN=SCYL1 PE=1 SV=1	0	6	5	1.09298e+06	1.03483e+06	1.79765e+06	1.18685e+06	2.21155e+06	1.62916e+06	1.87945e+06	2.66387e+06	1.51041e+06	1.03483e+06	3.9057e+06	1.80766e+06	3.40482e+06	2.1816e+06	2.82815e+06	2.66387e+06	-0.678352	-1.2239	0.692285	-0.41917	0.494282	-0.147909	0.226563	0.14023
P21291	Cysteine and glycine-rich protein 1 OS=Homo sapiens OX=9606 GN=CSRP1 PE=1 SV=3	0	14	4	434165	721229	2.32818e+06	4.64866e+06	2.45105e+06	3.60883e+06	3.73925e+06	8.56116e+06	599981	721229	5.05835e+06	7.08023e+06	3.77353e+06	4.83256e+06	5.62672e+06	8.56116e+06	-2.91707	-2.65153	0.158609	0.643738	-0.264145	0.0927293	0.312235	0.917747
P04637	Cellular tumor antigen p53 OS=Homo sapiens OX=9606 GN=TP53 PE=1 SV=4	0	7	5					3.53644e+06	5.84131e+06	89413.2	95785.4	2292.35	2292.35	2292.35	2292.35	5.44456e+06	7.82206e+06	134547	95785.4	-9.5245	-9.5245	-9.5245	-9.5245	1.68927	2.21201	-3.64936	-4.13959
Q9UGR2	Zinc finger CCCH domain-containing protein 7B OS=Homo sapiens OX=9606 GN=ZC3H7B PE=1 SV=1	0	12	6	32077.2	74849.1	37551.6				2.47405e+06	3.34119e+06	44328.1	74849.1	81587.1	2292.35	2292.35	2292.35	3.72289e+06	3.34119e+06	-4.35793	-3.60217	-3.47781	-8.63125	-8.63125	-8.63125	2.03413	1.87807
P25398	40S ribosomal protein S12 OS=Homo sapiens OX=9606 GN=RPS12 PE=1 SV=3	0	23	4	3.32093e+06	3.74434e+06	4.14972e+06	7.57202e+06	4.41816e+06	8.08335e+06	3.97862e+06	5.18985e+06	4.58926e+06	3.74434e+06	9.01595e+06	1.15327e+07	6.80202e+06	1.08244e+07	5.98692e+06	5.18985e+06	-0.651873	-0.945422	0.322344	0.677527	-0.0841717	0.586074	-0.268321	-0.474442
Q6P2E9	Enhancer of mRNA-decapping protein 4 OS=Homo sapiens OX=9606 GN=EDC4 PE=1 SV=1	0	5	5		76365	250279	1.04959e+06	267024	194903	53597.2		2292.35	76365	543773	1.59861e+06	411099	260993	80651.6	2292.35	-7.34237	-2.28435	0.547666	2.1034	0.144149	-0.511326	-2.20556	-7.34237
P55884	Eukaryotic translation initiation factor 3 subunit B OS=Homo sapiens OX=9606 GN=EIF3B PE=1 SV=3	0	16	7	874396	822990	3.04976e+06	3.0664e+06	3.14048e+06	2.51538e+06	2.40199e+06	2.88255e+06	1.20835e+06	822990	6.6261e+06	4.67034e+06	4.83495e+06	3.36833e+06	3.61444e+06	2.88255e+06	-1.53577	-2.08985	0.919361	0.414728	0.4647	-0.0567649	0.0449733	-0.281452
P60520	Gamma-aminobutyric acid receptor-associated protein-like 2 OS=Homo sapiens OX=9606 GN=GABARAPL2 PE=1 SV=1	0	15	4			133042	137830	2.03432e+06	2.346e+06	7.87838e+06	1.01855e+07	2292.35	2292.35	289056	209924	3.13195e+06	3.14151e+06	1.18552e+07	1.01855e+07	-10.6178	-10.6178	-3.63946	-4.10094	-0.201821	-0.197422	1.71856	1.49956
Q86V48	Leucine zipper protein 1 OS=Homo sapiens OX=9606 GN=LUZP1 PE=1 SV=2	0	9	5	169400		108351		100669	172669	2.81388e+06	3.6643e+06	234098	2292.35	235410	2292.35	154986	231221	4.23425e+06	3.6643e+06	-2.22556	-8.8997	-2.2175	-8.8997	-2.82053	-2.2434	1.95136	1.7428
P62910	60S ribosomal protein L32 OS=Homo sapiens OX=9606 GN=RPL32 PE=1 SV=2	0	16	2	528502	1.93223e+06	558266	3.47927e+06	1.56795e+06	2.4301e+06	1.64516e+06	3.89657e+06	730348	1.93223e+06	1.21293e+06	5.29917e+06	2.41395e+06	3.25414e+06	2.47559e+06	3.89657e+06	-1.86035	-0.456742	-1.12852	0.99876	-0.135611	0.295267	-0.0992331	0.555196
Q9H6T0	Epithelial splicing regulatory protein 2 OS=Homo sapiens OX=9606 GN=ESRP2 PE=1 SV=1	0	25	5	857963	1.4103e+06	4.28379e+06	7.86213e+06	3.62505e+06	6.0801e+06	3.7884e+06	7.71658e+06	1.18564e+06	1.4103e+06	9.30725e+06	1.19746e+07	5.58098e+06	8.14183e+06	5.70068e+06	7.71658e+06	-2.42727	-2.17693	0.545426	0.908973	-0.192412	0.352423	-0.161796	0.275032
Q7Z589	BRCA2-interacting transcriptional repressor EMSY OS=Homo sapiens OX=9606 GN=EMSY PE=1 SV=2	0	10	6				79130.6	1.67105e+06	2.49172e+06	179055		2292.35	2292.35	2292.35	120522	2.57268e+06	3.33665e+06	269437	2292.35	-8.42624	-8.42624	-8.42624	-2.70993	1.70598	2.08111	-1.54927	-8.42624
Q9Y3F4	Serine-threonine kinase receptor-associated protein OS=Homo sapiens OX=9606 GN=STRAP PE=1 SV=1	0	12	6		62914.4	2.55508e+06	4.21247e+06	194346	327445	1.29152e+06	2.20088e+06	2292.35	62914.4	5.55133e+06	6.41588e+06	299207	438479	1.94345e+06	2.20088e+06	-9.84914	-5.07065	1.39265	1.60147	-2.82097	-2.2696	-0.121566	0.0578999
Q9NW13	RNA-binding protein 28 OS=Homo sapiens OX=9606 GN=RBM28 PE=1 SV=3	0	11	5	815091	764320	1.19583e+06	3.90075e+06	1.64766e+06	2.04004e+06	3.01586e+06	2.55791e+06	1.12639e+06	764320	2.59813e+06	5.94112e+06	2.53668e+06	2.73181e+06	4.53818e+06	2.55791e+06	-1.33891	-1.89837	-0.133143	1.06012	-0.167677	-0.0607613	0.671497	-0.15565
P62857	40S ribosomal protein S28 OS=Homo sapiens OX=9606 GN=RPS28 PE=1 SV=1	0	28	5	7.83481e+06	6.29002e+06	1.08605e+07	9.34501e+06	9.93809e+06	8.17362e+06	1.05636e+07	1.15363e+07	1.08271e+07	6.29002e+06	2.35962e+07	1.42331e+07	1.53003e+07	1.09452e+07	1.58958e+07	1.15363e+07	-0.326628	-1.11014	0.797284	0.0679786	0.172284	-0.310968	0.227375	-0.235088
Q86U42	Polyadenylate-binding protein 2 OS=Homo sapiens OX=9606 GN=PABPN1 PE=1 SV=3	0	21	3	543105	570248	3.83412e+06	4.64198e+06	3.04761e+06	3.1464e+06	3.52261e+06	5799487	750528	570248	8.33027e+06	7.07006e+06	4.69197e+06	4.21332e+06	5.30072e+06	5799487	-2.61278	-3.00909	0.859609	0.622969	0.0314402	-0.123796	0.207435	0.337172
Q15397	Pumilio homolog 3 OS=Homo sapiens OX=9606 GN=PUM3 PE=1 SV=3	0	10	5		227799	317986	805875	340989	633600	321739	339064	2292.35	227799	690877	1.22741e+06	524973	848449	484144	339064	-7.88831	-1.25352	0.347143	1.17625	-0.0490431	0.643543	-0.165849	-0.679727
Q05048	Cleavage stimulation factor subunit 1 OS=Homo sapiens OX=9606 GN=CSTF1 PE=1 SV=1	0	10	4		314457	138056	1.6297e+06	1.30775e+06	1.75343e+06	683272	2.71175e+06	2292.35	314457	299949	2.48215e+06	2.01336e+06	2.34801e+06	1.02817e+06	2.71175e+06	-9.2544	-2.15451	-2.22265	0.826148	0.524159	0.745996	-0.445368	0.953777
Q8N5G2	Macoilin OS=Homo sapiens OX=9606 GN=MACO1 PE=1 SV=1	0	8	5			2.82174e+06	4.02636e+06	96535.7				2292.35	2292.35	6.13069e+06	6.13243e+06	148622	2292.35	2292.35	2292.35	-9.40392	-9.40392	1.98108	1.98149	-3.38524	-9.40392	-9.40392	-9.40392
P0DP25	Calmodulin-3 OS=Homo sapiens OX=9606 GN=CALM3 PE=1 SV=1	0	15	4	3.30626e+06	1.61442e+06	6.4161e+06	4.05362e+06	4.4988e+06	3.5503e+06	7.20711e+06	3.40421e+06	4.56899e+06	1.61442e+06	1.394e+07	6.17396e+06	6.92616e+06	4.75418e+06	1.08451e+07	3.40421e+06	-0.51485	-2.01571	1.09444	-0.0805286	0.0853323	-0.457526	0.732242	-0.939404
P49915	GMP synthase [glutamine-hydrolyzing] OS=Homo sapiens OX=9606 GN=GMPS PE=1 SV=1	0	8	7	184517		775829	1.0591e+06	509283	716096	952304	2.85829e+06	254988	2292.35	1.68562e+06	1.61308e+06	784071	958920	1.433e+06	2.85829e+06	-2.23307	-9.03053	0.491707	0.428249	-0.612514	-0.322088	0.257469	1.25358
P42677	40S ribosomal protein S27 OS=Homo sapiens OX=9606 GN=RPS27 PE=1 SV=3	0	17	2	1.74902e+06	1.39688e+06	3.83873e+06	3.74755e+06	3.24018e+06	3.11981e+06	3.51366e+06	4.86882e+06	2.417e+06	1.39688e+06	8.34026e+06	5.70779e+06	4.98844e+06	4.17772e+06	5.28726e+06	4.86882e+06	-0.943398	-1.73441	0.843476	0.296315	0.101971	-0.153901	0.185904	0.066956
P18615	Negative elongation factor E OS=Homo sapiens OX=9606 GN=NELFE PE=1 SV=3	0	7	4	106854		352441	1.09625e+06	364435	564297	862374	1.34241e+06	147664	2292.35	765737	1.66966e+06	561069	755646	1.29768e+06	1.34241e+06	-2.46938	-8.47872	-0.0948465	1.02979	-0.543516	-0.113984	0.666165	0.715058
Q86U86	Protein polybromo-1 OS=Homo sapiens OX=9606 GN=PBRM1 PE=1 SV=1	0	7	5	180066		171872	317536		194434	781210	1.38814e+06	248837	2292.35	373421	483630	2292.35	260365	1.17554e+06	1.38814e+06	-0.982913	-7.74514	-0.397315	-0.0242118	-7.74514	-0.91758	1.25714	1.49696
P61254	60S ribosomal protein L26 OS=Homo sapiens OX=9606 GN=RPL26 PE=1 SV=1	0	26	5	7.11214e+06	9.86025e+06	1.1013e+07	2.24089e+07	1.29939e+07	1.64681e+07	1.41225e+07	2.08015e+07	9.82841e+06	9.86025e+06	2.39276e+07	3.41303e+07	2.00049e+07	2.20524e+07	2.12511e+07	2.08015e+07	-1.04161	-1.03695	0.242035	0.754409	-0.0162885	0.124291	0.070897	0.0400422
Q15773	Myeloid leukemia factor 2 OS=Homo sapiens OX=9606 GN=MLF2 PE=1 SV=1	0	16	3	157626	116584	2.15408e+06	3.13395e+06	1.09533e+06	1.49349e+06	2.87632e+06	4.37653e+06	217827	116584	4.68009e+06	4.77322e+06	1.68633e+06	1.99992e+06	4.32821e+06	4.37653e+06	-3.66985	-4.57166	0.755434	0.78386	-0.71722	-0.471159	0.642667	0.658682
Q96I25	Splicing factor 45 OS=Homo sapiens OX=9606 GN=RBM17 PE=1 SV=1	0	8	3			574495	1.04607e+06	526761	967237	758042	1.14538e+06	2292.35	2292.35	1.24818e+06	1.59324e+06	810980	1.29522e+06	1.14068e+06	1.14538e+06	-8.6246	-8.6246	0.464186	0.81632	-0.157907	0.517553	0.33425	0.34018
P62993	Growth factor receptor-bound protein 2 OS=Homo sapiens OX=9606 GN=GRB2 PE=1 SV=1	0	21	5	774542	1.19273e+06	3.26851e+06	4.1329e+06	3.83304e+06	4.60087e+06	4.78256e+06	6.94797e+06	1.07036e+06	1.19273e+06	7.10137e+06	6.2947e+06	5.90119e+06	6.16099e+06	7.19666e+06	6.94797e+06	-2.28962	-2.13344	0.440391	0.266433	0.1733	0.235456	0.459622	0.408885
Q71RC2	La-related protein 4 OS=Homo sapiens OX=9606 GN=LARP4 PE=1 SV=3	0	14	4	210877	242256	1.31266e+06	1.4017e+06	377162	398460	927298	1.33329e+06	291415	242256	2.85197e+06	2.13488e+06	580663	533575	1.39537e+06	1.33329e+06	-2.00589	-2.27243	1.28492	0.867119	-1.01126	-1.13327	0.253614	0.187953
P60900	Proteasome subunit alpha type-6 OS=Homo sapiens OX=9606 GN=PSMA6 PE=1 SV=1	0	9	4		234042	264336	878453	445689	522476	1.79629e+06	2.92885e+06	2292.35	234042	574314	1.33795e+06	686164	699644	2.70301e+06	2.92885e+06	-8.96529	-2.29149	-0.996421	0.223688	-0.739707	-0.711641	1.23823	1.354
Q14690	Protein RRP5 homolog OS=Homo sapiens OX=9606 GN=PDCD11 PE=1 SV=3	0	9	7	1.65177e+06	746760	3.32099e+06	2.92554e+06	2.45592e+06	1.75522e+06	2.12958e+06	2.59246e+06	2.28261e+06	746760	7.2154e+06	4.4558e+06	3.78104e+06	2.3504e+06	3.20454e+06	2.59246e+06	-0.544241	-2.15621	1.11615	0.420758	0.183855	-0.502022	-0.0548095	-0.360606
P61962	DDB1- and CUL4-associated factor 7 OS=Homo sapiens OX=9606 GN=DCAF7 PE=1 SV=1	0	12	4	432820	94640.2	2.20337e+06	3.33939e+06	1.2598e+06	1.16986e+06	1.6742e+06	2.06308e+06	598123	94640.2	4.78718e+06	5.08612e+06	1.93954e+06	1.56656e+06	2.51928e+06	2.06308e+06	-1.96294	-4.62286	1.03772	1.12511	-0.26574	-0.573855	0.11156	-0.176651
Q92620	Pre-mRNA-splicing factor ATP-dependent RNA helicase PRP16 OS=Homo sapiens OX=9606 GN=DHX38 PE=1 SV=2	0	12	4	718597	423186	1.31136e+06	1.26933e+06	959474	1.39204e+06	852781	1.6593e+06	993044	423186	2.84915e+06	1.93327e+06	1.47717e+06	1.86407e+06	1.28324e+06	1.6593e+06	-0.651897	-1.88246	0.868703	0.30922	-0.0789941	0.256629	-0.282033	0.0887466
P31483	Nucleolysin TIA-1 isoform p40 OS=Homo sapiens OX=9606 GN=TIA1 PE=1 SV=3	0	12	3	177394	279197	496119	780463	2.34992e+06	2.39236e+06	1.2487e+06	2.49228e+06	245145	279197	1.0779e+06	1.1887e+06	3.61784e+06	3.2036e+06	1.87902e+06	2.49228e+06	-2.83396	-2.64632	-0.697447	-0.556286	1.04946	0.874021	0.104306	0.511795
Q9Y388	RNA-binding motif protein, X-linked 2 OS=Homo sapiens OX=9606 GN=RBMX2 PE=1 SV=2	0	18	6	5.0736e+06	4.09845e+06	5.51768e+06	1.12459e+07	4.50383e+06	5.05357e+06	3.62903e+06	5.20169e+06	7.01131e+06	4.09845e+06	1.19881e+07	1.71283e+07	6.9339e+06	6.7672e+06	5.46086e+06	5.20169e+06	-0.203549	-0.978156	0.570294	1.08507	-0.219566	-0.254675	-0.564105	-0.634254
O75533	Splicing factor 3B subunit 1 OS=Homo sapiens OX=9606 GN=SF3B1 PE=1 SV=3	0	10	6	313981	258363	1.25223e+06	1.48272e+06	2.87138e+06	2.88583e+06	955134	1.96442e+06	433896	258363	2.72068e+06	2.25829e+06	4.42066e+06	3.8644e+06	1.43726e+06	1.96442e+06	-2.3221	-3.07006	0.326442	0.0577021	1.02674	0.832717	-0.594205	-0.143421
O43482	Protein Mis18-beta OS=Homo sapiens OX=9606 GN=OIP5 PE=1 SV=2	0	3	2					581284	880580			2292.35	2292.35	2292.35	2292.35	894921	1.17918e+06	2292.35	2292.35	-6.83098	-6.83098	-6.83098	-6.83098	1.77781	2.17576	-6.83098	-6.83098
Q8NEY8	Periphilin-1 OS=Homo sapiens OX=9606 GN=PPHLN1 PE=1 SV=2	0	19	4	1.00654e+06	288223	6.60585e+06	4.56843e+06	4.26593e+06	3.70046e+06	4.83759e+06	4.84502e+06	1.39096e+06	288223	1.43523e+07	6.95805e+06	6.56765e+06	4.95526e+06	7.27947e+06	4.84502e+06	-2.06732	-4.33814	1.29981	0.255282	0.171977	-0.234441	0.320432	-0.266897
P05455	Lupus La protein OS=Homo sapiens OX=9606 GN=SSB PE=1 SV=2	0	18	4	624093	482934	1.32628e+06	1.9571e+06	1.64981e+06	1.70915e+06	1.42828e+06	1.99351e+06	862447	482934	2.88157e+06	2.9808e+06	2.53998e+06	2.28872e+06	2.14924e+06	1.99351e+06	-1.22956	-2.06617	0.510788	0.55963	0.328751	0.178471	0.0877556	-0.0207569
P35606	Coatomer subunit beta' OS=Homo sapiens OX=9606 GN=COPB2 PE=1 SV=2	0	9	6	893404	575100	1.02449e+06	1.25084e+06	1.74435e+06	645704	3.20885e+06	3.61107e+06	1.23461e+06	575100	2.22588e+06	1.90512e+06	2.68553e+06	864657	4.82859e+06	3.61107e+06	-0.86029	-1.96246	-0.00997459	-0.234465	0.260859	-1.37415	1.10725	0.688079
Q9BRR8	G patch domain-containing protein 1 OS=Homo sapiens OX=9606 GN=GPATCH1 PE=1 SV=1	0	8	3	3.70457e+06	2.06619e+06	4.27566e+06	5.50027e+06	3.50678e+06	2.54715e+06	2.93099e+06	2.04934e+06	5.11942e+06	2.06619e+06	9.28958e+06	8.3773e+06	5.39889e+06	3.41088e+06	4.41048e+06	2.04934e+06	0.0296566	-1.27935	0.889289	0.740162	0.106338	-0.556181	-0.185389	-1.29117
P25205	DNA replication licensing factor MCM3 OS=Homo sapiens OX=9606 GN=MCM3 PE=1 SV=3	0	11	5	626677	1.67829e+06	974830	2.23001e+06	1.31305e+06	2.14966e+06	1.06814e+06	2.47751e+06	866018	1.67829e+06	2.11798e+06	3.39647e+06	2.02151e+06	2.8786e+06	1.60732e+06	2.47751e+06	-1.2987	-0.344173	-0.0084766	0.67287	-0.0757319	0.4342	-0.406512	0.217724
P62249	40S ribosomal protein S16 OS=Homo sapiens OX=9606 GN=RPS16 PE=1 SV=2	0	23	6	2.9661e+06	4.6666e+06	6.06452e+06	9.00066e+06	8.48139e+06	7.02967e+06	1.08297e+07	1.13413e+07	4.09892e+06	4.6666e+06	1.31762e+07	1.37086e+07	1.30576e+07	9.41339e+06	1.62962e+07	1.13413e+07	-1.38697	-1.19984	0.297644	0.3548	0.284603	-0.187501	0.604253	0.0813055
P46776	60S ribosomal protein L27a OS=Homo sapiens OX=9606 GN=RPL27A PE=1 SV=2	0	29	4	1.70901e+07	2.00752e+07	2.35169e+07	2.38637e+07	2.49235e+07	2.1221e+07	2.41019e+07	2.81319e+07	2.36172e+07	2.00752e+07	5.10944e+07	3.63461e+07	3.83712e+07	2.84169e+07	3.62679e+07	2.81319e+07	-0.473424	-0.707845	0.639907	0.148543	0.226762	-0.206513	0.145432	-0.221055
P60866	40S ribosomal protein S20 OS=Homo sapiens OX=9606 GN=RPS20 PE=1 SV=1	0	20	3	3.95988e+06	3.65628e+06	6.01105e+06	7.48256e+06	5.96046e+06	5.83069e+06	7.33219e+06	8.87946e+06	5.47224e+06	3.65628e+06	1.306e+07	1.13965e+07	9.17647e+06	7.80784e+06	1.10333e+07	8.87946e+06	-0.687052	-1.26881	0.567898	0.371331	0.0587559	-0.17426	0.324607	0.0112887
P55081	Microfibrillar-associated protein 1 OS=Homo sapiens OX=9606 GN=MFAP1 PE=1 SV=2	0	10	3	209674	228928	938207	1.60134e+06	496806	721350	634241	1.08997e+06	289753	228928	2.03841e+06	2.43895e+06	764862	965955	954389	1.08997e+06	-1.91988	-2.25981	0.894667	1.15348	-0.519505	-0.182748	-0.200127	-0.0084886
Q02880	DNA topoisomerase 2-beta OS=Homo sapiens OX=9606 GN=TOP2B PE=1 SV=3	0	5	5	704936	524273	1.54965e+06	1.42239e+06	1.52865e+06	979848	1.26572e+06	1.48861e+06	974166	524273	3.36688e+06	2.1664e+06	2.35344e+06	1.31211e+06	1.90462e+06	1.48861e+06	-0.854411	-1.74826	0.934761	0.298647	0.418121	-0.424764	0.112854	-0.242683
Q9ULI0	ATPase family AAA domain-containing protein 2B OS=Homo sapiens OX=9606 GN=ATAD2B PE=1 SV=3	0	6	3	497230	228501	315461	798162			216886	321613	687132	228501	685392	1.21566e+06	2292.35	2292.35	326364	321613	0.664039	-0.924351	0.660379	1.48712	-7.56358	-7.56358	-0.410067	-0.431225
Q12996	Cleavage stimulation factor subunit 3 OS=Homo sapiens OX=9606 GN=CSTF3 PE=1 SV=1	0	10	3			458190	139123	387304	505115	459295	909596	2292.35	2292.35	995494	211894	596277	676396	691134	909596	-7.79942	-7.79942	0.963015	-1.26905	0.223586	0.405472	0.436569	0.832828
O14602	Eukaryotic translation initiation factor 1A, Y-chromosomal OS=Homo sapiens OX=9606 GN=EIF1AY PE=1 SV=4	0	9	4	792145	965445	1.78489e+06	2.90373e+06	1.97613e+06	1.92615e+06	1.89487e+06	2.98972e+06	1.09468e+06	965445	3.87797e+06	4.42259e+06	3.04237e+06	2.57929e+06	2.85134e+06	2.98972e+06	-1.31729	-1.49854	0.507495	0.697087	0.15739	-0.0808291	0.0638373	0.132207
Q9GZR7	ATP-dependent RNA helicase DDX24 OS=Homo sapiens OX=9606 GN=DDX24 PE=1 SV=1	0	10	4	287068	417667	1.25244e+06	1.6235e+06	1.20077e+06	1.02825e+06	583456	1.11864e+06	396705	417667	2.72114e+06	2.47271e+06	1.84866e+06	1.37692e+06	877969	1.11864e+06	-1.8232	-1.74891	0.954873	0.816753	0.397142	-0.027894	-0.677096	-0.327596
P14678	Small nuclear ribonucleoprotein-associated proteins B and B' OS=Homo sapiens OX=9606 GN=SNRPB PE=1 SV=2	0	19	3	199982	1.3813e+06	692402	3.74044e+06	2.54253e+06	4.90672e+06	2.68573e+06	6.35226e+06	276360	1.3813e+06	1.50436e+06	5.69695e+06	3.91437e+06	6.57056e+06	4.04142e+06	6.35226e+06	-3.7496	-1.42819	-1.30507	0.615976	0.0745649	0.821802	0.120646	0.773054
P84098	60S ribosomal protein L19 OS=Homo sapiens OX=9606 GN=RPL19 PE=1 SV=1	0	12	2	128821	275316	533322	541409	439335	401414	728190	672613	178021	275316	1.15873e+06	824604	676382	537530	1.09576e+06	672613	-1.9279	-1.29885	0.77453	0.283758	-0.00210589	-0.333597	0.693917	-0.0101656
O95340	Bifunctional 3'-phosphoadenosine 5'-phosphosulfate synthase 2 OS=Homo sapiens OX=9606 GN=PAPSS2 PE=1 SV=2	0	7	4	2.03099e+06	633835	2.96858e+06	1.42032e+06	2.30724e+06	1.4288e+06	1.58709e+06	1.9534e+06	2.80667e+06	633835	6.44972e+06	2.16324e+06	3.55214e+06	1.9133e+06	2.38822e+06	1.9534e+06	0.038605	-2.10808	1.23898	-0.33706	0.378432	-0.514196	-0.194322	-0.484269
Q13045	Protein flightless-1 homolog OS=Homo sapiens OX=9606 GN=FLII PE=1 SV=2	0	9	5	78495.7			39130.6	690671	1.04044e+06	51387.6	59229.3	108475	2292.35	2292.35	59598.6	1.06333e+06	1.39325e+06	77326.6	59229.3	-1.67226	-7.23665	-7.23665	-2.53627	1.6209	2.01076	-2.16058	-2.54524
Q99848	Probable rRNA-processing protein EBP2 OS=Homo sapiens OX=9606 GN=EBNA1BP2 PE=1 SV=2	0	11	4	744712	875323	1.87775e+06	2.33583e+06	1.32521e+06	1.53739e+06	1.84644e+06	1.65131e+06	1.02913e+06	875323	4.07973e+06	3.55764e+06	2.04024e+06	2.05872e+06	2.77847e+06	1.65131e+06	-1.13414	-1.36768	0.852903	0.655352	-0.146828	-0.133825	0.298721	-0.451959
P62851	40S ribosomal protein S25 OS=Homo sapiens OX=9606 GN=RPS25 PE=1 SV=1	0	20	5	3.87922e+06	7.47678e+06	5.26973e+06	2.38699e+07	7.96962e+06	1.18931e+07	6.52512e+06	1.69381e+07	5.36078e+06	7.47678e+06	1.14494e+07	3.63556e+07	1.22697e+07	1.59259e+07	9.81882e+06	1.69381e+07	-1.43049	-0.950518	-0.33574	1.33117	-0.235907	0.14037	-0.557386	0.229261
O75717	WD repeat and HMG-box DNA-binding protein 1 OS=Homo sapiens OX=9606 GN=WDHD1 PE=1 SV=1	0	8	5	49633.3	58745.1	1.06134e+06	2.06892e+06	149068	270116	443513	1.56066e+06	68589.2	58745.1	2.30594e+06	3.15111e+06	229499	361710	667386	1.56066e+06	-3.93689	-4.1604	1.13434	1.58485	-2.19446	-1.53811	-0.654419	0.57114
Q8NAV1	Pre-mRNA-splicing factor 38A OS=Homo sapiens OX=9606 GN=PRPF38A PE=1 SV=1	0	9	2	3.51798e+06	1.08352e+06	3.81306e+06	2.65511e+06	3.26011e+06	1.8717e+06	2.65095e+06	1.71491e+06	4.86157e+06	1.08352e+06	8.2845e+06	4.04392e+06	5.01912e+06	2.50638e+06	3.98907e+06	1.71491e+06	0.304006	-1.86169	1.073	0.0383377	0.350018	-0.651812	0.0186362	-1.19928
P30414	NK-tumor recognition protein OS=Homo sapiens OX=9606 GN=NKTR PE=1 SV=2	0	19	4	1.36523e+06	923209	2.8467e+06	3.8579e+06	1.49952e+06	1218302	1.02468e+06	1.40256e+06	1.88665e+06	923209	6.18492e+06	5.87585e+06	2.30859e+06	1.63142e+06	1.54191e+06	1.40256e+06	-0.527459	-1.55855	1.18547	1.11152	-0.236268	-0.737154	-0.818564	-0.955215
Q9H3K6	BolA-like protein 2 OS=Homo sapiens OX=9606 GN=BOLA2 PE=1 SV=1	0	9	2	427084	426038	1.1094e+06	1.67337e+06	978153	1.66856e+06	2004690	3.27003e+06	590196	426038	2.41035e+06	2.54866e+06	1.50592e+06	2.23436e+06	3.0166e+06	3.27003e+06	-1.76093	-2.23114	0.269047	0.349544	-0.409547	0.159667	0.59273	0.70911
P40429	60S ribosomal protein L13a OS=Homo sapiens OX=9606 GN=RPL13A PE=1 SV=2	0	18	5	8.68336e+06	1.20672e+07	1.89443e+07	2.51776e+07	1.97037e+07	1.96173e+07	1.88624e+07	2.46903e+07	1.19997e+07	1.20672e+07	4.11595e+07	3.83472e+07	3.0335e+07	2.62694e+07	2.83836e+07	2.46903e+07	-1.15149	-1.1434	0.62674	0.524634	0.186497	-0.0211062	0.0905689	-0.110541
Q9UKD2	mRNA turnover protein 4 homolog OS=Homo sapiens OX=9606 GN=MRTO4 PE=1 SV=2	0	10	4	162183	442450	979337	1.85247e+06	1.2567e+06	1.30906e+06	1.27641e+06	2.03909e+06	224124	442450	2.12777e+06	2.82144e+06	1.93477e+06	1.75295e+06	1.92071e+06	2.03909e+06	-2.887	-1.90578	0.359974	0.767065	0.222792	0.080415	0.212269	0.298559
P25440	Bromodomain-containing protein 2 OS=Homo sapiens OX=9606 GN=BRD2 PE=1 SV=2	0	9	4	1.29381e+06	949017	919038	1.50592e+06	1.38456e+06	1.66375e+06	680487	1.05772e+06	1.78795e+06	949017	1.99676e+06	2.29363e+06	2.13161e+06	2.22792e+06	1.02398e+06	1.05772e+06	0.0867801	-0.82702	0.246136	0.446107	0.340415	0.404171	-0.717341	-0.67057
P61981	14-3-3 protein gamma OS=Homo sapiens OX=9606 GN=YWHAG PE=1 SV=2	0	8	1		286475	412266	421598	190326	341031	803296	513370	2292.35	286475	895717	642124	293018	456672	1.20878e+06	513370	-7.87277	-0.907333	0.737299	0.257108	-0.874753	-0.234585	1.16973	-0.0657433
Q9NQ55	Suppressor of SWI4 1 homolog OS=Homo sapiens OX=9606 GN=PPAN PE=2 SV=1	0	10	4	365180	354820	1.17351e+06	1.95281e+06	1.49205e+06	1.47633e+06	737275	937340	504650	354820	2.54965e+06	2.97426e+06	2.2971e+06	1.97694e+06	1.10943e+06	937340	-1.65388	-2.16207	0.683067	0.9053	0.532578	0.316038	-0.517413	-0.760589
P09661	U2 small nuclear ribonucleoprotein A' OS=Homo sapiens OX=9606 GN=SNRPA1 PE=1 SV=2	0	9	4	489158	532412	617669	938061	1.00741e+06	1.25211e+06	258211	1.012e+06	675978	532412	1.34199e+06	1.42873e+06	1.55097e+06	1.67669e+06	388549	1.012e+06	-0.670516	-1.01495	0.318807	0.409173	0.527608	0.640054	-1.4694	-0.0883595
P60228	Eukaryotic translation initiation factor 3 subunit E OS=Homo sapiens OX=9606 GN=EIF3E PE=1 SV=1	0	4	3				50154.8	16956	23450.2		82064.7	2292.35	2292.35	2292.35	76389.3	26104.8	31402.1	2292.35	82064.7	-3.61779	-3.61779	-3.61779	1.44068	-0.108374	0.158172	-3.61779	1.54407
Q6P5R6	60S ribosomal protein L22-like 1 OS=Homo sapiens OX=9606 GN=RPL22L1 PE=1 SV=2	0	12	2	32640.7	77796.7	487848	908795	563787	476936	537564	663827	45106.8	77796.7	1.05993e+06	1.38416e+06	867983	638661	808911	663827	-3.94206	-3.15569	0.612423	0.997465	0.324193	-0.118422	0.222509	-0.0626659
Q9NY93	Probable ATP-dependent RNA helicase DDX56 OS=Homo sapiens OX=9606 GN=DDX56 PE=1 SV=1	0	6	3	140873	293583	672906	949671	730999	819053	628516	1.01512e+06	194675	293583	1.462e+06	1.44642e+06	1.12542e+06	1.09679e+06	945774	1.01512e+06	-2.28302	-1.69032	0.625789	0.610328	0.248305	0.211132	-0.00258618	0.0994928
Q9NQ84	G-protein coupled receptor family C group 5 member C OS=Homo sapiens OX=9606 GN=GPRC5C PE=1 SV=2	0	10	5			72729.6	291637	3.67762e+06	4.64177e+06	142826		2292.35	2292.35	158017	444184	5.6619e+06	6.21576e+06	214921	2292.35	-9.4359	-9.4359	-3.32879	-1.83772	1.83434	1.96899	-2.88506	-9.4359
Q9HCC0	Methylcrotonoyl-CoA carboxylase beta chain, mitochondrial OS=Homo sapiens OX=9606 GN=MCCC2 PE=1 SV=1	0	6	5	165671				102733	477493	318210	2.24546e+06	228945	2292.35	2292.35	2292.35	158163	639408	478834	2.24546e+06	-1.03677	-7.6788	-7.6788	-7.6788	-1.57036	0.444964	0.0277519	2.25717
Q99640	Membrane-associated tyrosine- and threonine-specific cdc2-inhibitory kinase OS=Homo sapiens OX=9606 GN=PKMYT1 PE=1 SV=1	0	7	5				75309.8	1.73085e+06	3.2447e+06	98557.9		2292.35	2292.35	2292.35	114702	2.66474e+06	4.34496e+06	148307	2292.35	-8.63327	-8.63327	-8.63327	-2.98835	1.54968	2.25503	-2.61765	-8.63327
Q08170	Serine/arginine-rich splicing factor 4 OS=Homo sapiens OX=9606 GN=SRSF4 PE=1 SV=2	0	26	1		77949	465884	477297	330827	382867	351983	380555	2292.35	77949	1.01221e+06	726957	509328	512694	529654	380555	-7.67648	-2.58885	1.10999	0.63242	0.119144	0.12865	0.175601	-0.301343
P07305	Histone H1.0 OS=Homo sapiens OX=9606 GN=H1F0 PE=1 SV=3	0	20	3	2.57682e+07	4.34505e+07	2.44714e+07	1.01562e+08	4.05443e+07	5.27481e+07	2.43561e+07	6.06486e+07	3.56096e+07	4.34505e+07	5.31681e+07	1.54685e+08	6.24203e+07	7.06347e+07	3.66503e+07	6.06486e+07	-0.860574	-0.573465	-0.282278	1.25843	-0.0508235	0.127538	-0.819013	-0.0923647
P50914	60S ribosomal protein L14 OS=Homo sapiens OX=9606 GN=RPL14 PE=1 SV=4	0	26	3	1.10818e+07	1.67158e+07	14621341	2.88565e+07	2.13881e+07	2.11956e+07	1.86852e+07	2.38462e+07	1.53141e+07	1.67158e+07	3.17673e+07	4.39505e+07	3.29282e+07	2.83829e+07	2.81169e+07	2.38462e+07	-0.851256	-0.724905	0.201424	0.669763	0.253204	0.0389067	0.0253213	-0.212359
Q9NTZ6	RNA-binding protein 12 OS=Homo sapiens OX=9606 GN=RBM12 PE=1 SV=1	0	7	5		88441.1	749524	1.45692e+06	1.22714e+06	1.91319e+06	1.67128e+06	2.51241e+06	2292.35	88441.1	1.62847e+06	2.21899e+06	1.88925e+06	2.56194e+06	2.5149e+06	2.51241e+06	-9.51491	-4.2451	-0.0424439	0.40395	0.171854	0.611278	0.584543	0.583118
Q9NYA4	Myotubularin-related protein 4 OS=Homo sapiens OX=9606 GN=MTMR4 PE=1 SV=2	0	3	3					134336		997223	1.4175e+06	2292.35	2292.35	2292.35	2292.35	206818	2292.35	1.50059e+06	1.4175e+06	-7.41805	-7.41805	-7.41805	-7.41805	-0.922663	-7.41805	1.93644	1.85425
O00267	Transcription elongation factor SPT5 OS=Homo sapiens OX=9606 GN=SUPT5H PE=1 SV=1	0	9	5	108871	128469	342472	538597	282699	578077	277529	688345	150451	128469	744077	820321	435232	774099	417619	688345	-1.78874	-2.01661	0.517422	0.658159	-0.256247	0.574488	-0.315845	0.405102
P11586	C-1-tetrahydrofolate synthase, cytoplasmic OS=Homo sapiens OX=9606 GN=MTHFD1 PE=1 SV=3	0	13	5	331466	299790	1.06549e+06	1.41531e+06	1.55897e+06	1.2394e+06	1.6785e+06	1.61844e+06	458060	299790	2.31495e+06	2.15561e+06	2.40012e+06	1.65967e+06	2.52576e+06	1.61844e+06	-1.87404	-2.48562	0.463334	0.360452	0.515461	-0.0167502	0.589074	-0.0530407
Q96IZ7	Serine/Arginine-related protein 53 OS=Homo sapiens OX=9606 GN=RSRC1 PE=1 SV=1	0	9	4	2.53988e+06	1.57969e+06	1.87471e+06	2.99315e+06	1.4528e+06	1.08045e+06	1.50112e+06	1.08652e+06	3.50992e+06	1.57969e+06	4.07312e+06	4.55879e+06	2.23668e+06	1.44682e+06	2.25885e+06	1.08652e+06	0.436371	-0.715425	0.65107	0.813584	-0.21371	-0.84218	-0.199481	-1.25535
P0C0L4	Complement C4-A OS=Homo sapiens OX=9606 GN=C4A PE=1 SV=2	0	10	3	444428	1.06085e+06	590944	799808	265050	116968	846248	1.41569e+06	614164	1.06085e+06	1.28392e+06	1.21816e+06	408060	156632	1.27341e+06	1.41569e+06	-0.59684	0.191679	0.467024	0.391173	-1.18668	-2.56809	0.455162	0.607973
P05198	Eukaryotic translation initiation factor 2 subunit 1 OS=Homo sapiens OX=9606 GN=EIF2S1 PE=1 SV=3	0	9	5	449343	561540	937967	2.11032e+06	1.12532e+06	1.34687e+06	1.42652e+06	2.23166e+06	620957	561540	2.03789e+06	3.21417e+06	1.7325e+06	1.80359e+06	2.14658e+06	2.23166e+06	-1.5303	-1.67541	0.184209	0.841578	-0.050009	0.00800286	0.259176	0.315248
Q9BQ39	ATP-dependent RNA helicase DDX50 OS=Homo sapiens OX=9606 GN=DDX50 PE=1 SV=1	0	12	3	147035	72321.9	417684	659681	333244	551627	285984	466010	203191	72321.9	907487	1.00474e+06	513048	738681	430341	466010	-1.4154	-2.90573	0.743644	0.890518	-0.0791381	0.446718	-0.332753	-0.217873
Q96Q45	Transmembrane protein 237 OS=Homo sapiens OX=9606 GN=TMEM237 PE=1 SV=2	0	5	3			1.70591e+06	2.41473e+06					2292.35	2292.35	3.70637e+06	3.67781e+06	2292.35	2292.35	2292.35	2292.35	-8.65608	-8.65608	2.00288	1.99173	-8.65608	-8.65608	-8.65608	-8.65608
Q99832	T-complex protein 1 subunit eta OS=Homo sapiens OX=9606 GN=CCT7 PE=1 SV=2	0	8	3	85218.9	113629	298731	819101	389053	416772	800237	1.2506e+06	117766	113629	649042	1.24755e+06	598970	558097	1.20418e+06	1.2506e+06	-2.60702	-2.65861	-0.144626	0.798088	-0.260454	-0.36242	0.747037	0.801617
P11802	Cyclin-dependent kinase 4 OS=Homo sapiens OX=9606 GN=CDK4 PE=1 SV=2	0	7	3			424181	992249	1.47142e+06	2.55031e+06	1.30245e+06	2.22447e+06	2292.35	2292.35	921603	1.51127e+06	2.26533e+06	3.4151e+06	1.95989e+06	2.22447e+06	-9.3898	-9.3898	-0.738631	-0.0250918	0.558874	1.15108	0.34992	0.532611
Q03252	Lamin-B2 OS=Homo sapiens OX=9606 GN=LMNB2 PE=1 SV=4	0	12	3	1.14113e+06	1.22666e+06	186428	593329	287223		339816	897671	1.57696e+06	1.22666e+06	405046	903683	442197	2292.35	511346	897671	1.08041	0.718009	-0.880572	0.27716	-0.753966	-8.34568	-0.544357	0.267531
P50395	Rab GDP dissociation inhibitor beta OS=Homo sapiens OX=9606 GN=GDI2 PE=1 SV=2	0	5	5	279295	251776	746415	865296	673193	698892	774312	991302	385964	251776	1.62171e+06	1.31791e+06	1.03642e+06	935882	1.16516e+06	991302	-1.31947	-1.93579	0.751511	0.452243	0.105604	-0.0416075	0.274527	0.041391
Q9C091	GREB1-like protein OS=Homo sapiens OX=9606 GN=GREB1L PE=1 SV=2	0	12	2				461376		450180	595401	698458	2292.35	2292.35	2292.35	702708	2292.35	602834	895943	698458	-7.30953	-7.30953	-7.30953	0.950418	-7.30953	0.729253	1.3009	0.941667
Q9Y508	E3 ubiquitin-protein ligase RNF114 OS=Homo sapiens OX=9606 GN=RNF114 PE=1 SV=1	0	7	2			355321	978771	580396	689882	804694	1.72966e+06	2292.35	2292.35	771993	1.49074e+06	893553	923816	1.21088e+06	1.72966e+06	-8.5815	-8.5815	-0.185885	0.763482	0.0250814	0.0731329	0.463514	0.977943
Q9UKN8	General transcription factor 3C polypeptide 4 OS=Homo sapiens OX=9606 GN=GTF3C4 PE=1 SV=2	0	8	4	88761.5	152723	371336	810520	203952	463319	735203	1.34917e+06	122661	152723	806789	1.23448e+06	313996	620427	1.10631e+06	1.34917e+06	-2.53987	-2.22363	0.177644	0.791283	-1.1838	-0.201287	0.633139	0.919448
Q9BRP8	Partner of Y14 and mago OS=Homo sapiens OX=9606 GN=PYM1 PE=1 SV=1	0	6	3	133848	112627	385315	957932	382307	411619	421118	559352	184968	112627	837160	1.459e+06	588584	551197	633687	559352	-1.73524	-2.45096	0.442991	1.24439	-0.0652648	-0.159945	0.041259	-0.138756
P62861	40S ribosomal protein S30 OS=Homo sapiens OX=9606 GN=FAU PE=1 SV=1	0	23	4	8.66864e+06	1.09812e+07	7.54308e+06	1.57476e+07	1.09328e+07	12322061	1.01947e+07	1.6134e+07	1.19794e+07	1.09812e+07	1.63886e+07	2.39847e+07	1.68317e+07	1.65004e+07	1.53407e+07	1.6134e+07	-0.419103	-0.544616	0.0330351	0.582458	0.071521	0.0428444	-0.0622932	0.0104491
A2AJT9	BCLAF1 and THRAP3 family member 3 OS=Homo sapiens OX=9606 GN=BCLAF3 PE=1 SV=1	0	5	4	38298.1		589621	1.45435e+06	403174	214388	231911	172588	52924.9	2292.35	1.28105e+06	2.21508e+06	620709	287085	348973	172588	-3.55626	-8.08531	1.04098	1.83101	-0.00436066	-1.1168	-0.835163	-1.85094
Q9H6F5	Coiled-coil domain-containing protein 86 OS=Homo sapiens OX=9606 GN=CCDC86 PE=1 SV=1	0	11	3	751844	1.056e+06	2.06063e+06	2.80162e+06	2.09772e+06	1.97511e+06	1.70906e+06	2.31259e+06	1.03899e+06	1.056e+06	4.47707e+06	4.26706e+06	3.22956e+06	2.64485e+06	2.57175e+06	2.31259e+06	-1.37764	-1.35421	0.729738	0.660426	0.258519	-0.0296299	-0.0700642	-0.22331
Q14257	Reticulocalbin-2 OS=Homo sapiens OX=9606 GN=RCN2 PE=1 SV=1	0	2	1			109770		231664		247370	642095	2292.35	2292.35	238493	2292.35	356660	2292.35	372235	642095	-6.46375	-6.46375	0.237223	-6.46375	0.817828	-6.46375	0.879493	1.66607
P49761	Dual specificity protein kinase CLK3 OS=Homo sapiens OX=9606 GN=CLK3 PE=1 SV=3	0	8	4	480727	236274	1.46033e+06	1.45856e+06	2.54469e+06	2.57431e+06	807314	979015	664327	236274	3.17281e+06	2.22149e+06	3.91769e+06	3.44724e+06	1.21482e+06	979015	-1.57678	-3.06821	0.679014	0.164784	0.983259	0.798697	-0.705997	-1.01734
Q6UN15	Pre-mRNA 3'-end-processing factor FIP1 OS=Homo sapiens OX=9606 GN=FIP1L1 PE=1 SV=1	0	13	4	762582	501310	1.12239e+06	963335	1.35348e+06	1.47083e+06	1.05879e+06	1.72087e+06	1.05383e+06	501310	2.43857e+06	1.46723e+06	2.08377e+06	1.96958e+06	1.59324e+06	1.72087e+06	-0.605629	-1.6775	0.604769	-0.128176	0.377925	0.296618	-0.00930482	0.101869
Q13049	E3 ubiquitin-protein ligase TRIM32 OS=Homo sapiens OX=9606 GN=TRIM32 PE=1 SV=2	0	5	4			355337		547487	409831	2.31627e+06	3.48076e+06	2292.35	2292.35	772029	2292.35	842888	548802	3.48547e+06	3.48076e+06	-8.96065	-8.96065	-0.564965	-8.96065	-0.438279	-1.05733	1.60966	1.60771
O60869	Endothelial differentiation-related factor 1 OS=Homo sapiens OX=9606 GN=EDF1 PE=1 SV=1	0	11	1	656741	687927	1.14935e+06	1462628	1.46802e+06	1.31994e+06	1.42622e+06	1.51076e+06	907564	687927	2.49714e+06	2.22769e+06	2.26011e+06	1.76752e+06	2.14614e+06	1.51076e+06	-0.947783	-1.34753	0.512424	0.347691	0.368538	0.0138717	0.293888	-0.212579
P31946	14-3-3 protein beta/alpha OS=Homo sapiens OX=9606 GN=YWHAB PE=1 SV=3	0	13	2		631622	185352	532968		468745		443254	2292.35	631622	402708	811747	2292.35	627693	2292.35	443254	-7.31685	0.789237	0.139913	1.15121	-7.31685	0.780236	-7.31685	0.278311
Q96HH9	GRAM domain-containing protein 2B OS=Homo sapiens OX=9606 GN=GRAMD2B PE=1 SV=1	0	4	2							640490	923393	2292.35	2292.35	2292.35	2292.35	2292.35	2292.35	963792	923393	-6.69567	-6.69567	-6.69567	-6.69567	-6.69567	-6.69567	2.02008	1.9583
P15559	NAD(P)H dehydrogenase [quinone] 1 OS=Homo sapiens OX=9606 GN=NQO1 PE=1 SV=1	0	12	4	1.45309e+06	1.21214e+06	4.64295e+06	2.13535e+06	2.17187e+06	1.79791e+06	3.36687e+06	3.28652e+06	2.00805e+06	1.21214e+06	1.00876e+07	3.25229e+06	3.34371e+06	2.40757e+06	5.06638e+06	3.28652e+06	-0.932689	-1.66093	1.39602	-0.237031	-0.197033	-0.670908	0.402469	-0.221924
Q10567	AP-1 complex subunit beta-1 OS=Homo sapiens OX=9606 GN=AP1B1 PE=1 SV=2	0	11	3	1.70793e+06	566067	2.22472e+06	2.26313e+06	2.11486e+06	1.44368e+06	1.62427e+06	1.92093e+06	2.36022e+06	566067	4.83358e+06	3.4469e+06	3.25596e+06	1.93322e+06	2.44416e+06	1.92093e+06	-0.136886	-2.19676	0.897285	0.409495	0.327276	-0.424803	-0.086468	-0.434001
P25786	Proteasome subunit alpha type-1 OS=Homo sapiens OX=9606 GN=PSMA1 PE=1 SV=1	0	7	4	69928.6	254126	370246	1.04157e+06	644290	880682	1.64364e+06	2284755	96635.8	254126	804421	1.58639e+06	991923	1.17932e+06	2.47331e+06	2284755	-3.64494	-2.25003	-0.587625	0.392102	-0.285347	-0.0356968	1.0328	0.918393
Q9UHX1	Poly(U)-binding-splicing factor PUF60 OS=Homo sapiens OX=9606 GN=PUF60 PE=1 SV=1	0	7	2	845668	2.04371e+06	1.18646e+06	2.46308e+06	1.7645e+06	2.43448e+06	1.20837e+06	3.16268e+06	1.16865e+06	2.04371e+06	2.57777e+06	3.75145e+06	2.71655e+06	3.25999e+06	1.81832e+06	3.16268e+06	-1.13265	-0.326298	0.00863308	0.549957	0.0842876	0.347379	-0.494883	0.303656
P55786	Puromycin-sensitive aminopeptidase OS=Homo sapiens OX=9606 GN=NPEPPS PE=1 SV=2	0	4	4	80483.4	51380.7		137555	53636.7	117499	93985	781247	111222	51380.7	2292.35	209505	82576.9	157343	141426	781247	-0.788599	-1.90274	-6.38906	0.124949	-1.21823	-0.288128	-0.44199	2.02374
Q86WA8	Lon protease homolog 2, peroxisomal OS=Homo sapiens OX=9606 GN=LONP2 PE=1 SV=1	0	9	4	187888		433912	426634	716823	668763	714130	1.35303e+06	259646	2292.35	942746	649794	1.10359e+06	895536	1.0746e+06	1.35303e+06	-1.59643	-8.42	0.263892	-0.272994	0.491157	0.189774	0.452755	0.785144
P39019	40S ribosomal protein S19 OS=Homo sapiens OX=9606 GN=RPS19 PE=1 SV=2	0	9	4	1.41173e+06	1.74576e+06	1.85732e+06	2.59419e+06	3.16411e+06	2.06351e+06	1.46765e+06	1.9094e+06	1.9509e+06	1.74576e+06	4.03533e+06	3.95113e+06	4.87133e+06	2.76324e+06	2.20848e+06	1.9094e+06	-0.58649	-0.746772	0.462059	0.431638	0.733688	-0.0842685	-0.407577	-0.617505
P35221	Catenin alpha-1 OS=Homo sapiens OX=9606 GN=CTNNA1 PE=1 SV=1	0	5	3	416720		735240	1.13233e+06	330147	445781	550043	646891	575874	2292.35	1.59743e+06	1.72462e+06	508281	596942	827689	646891	-0.492173	-8.46495	0.979754	1.09028	-0.672301	-0.440335	0.0311628	-0.324403
Q9Y697	Cysteine desulfurase, mitochondrial OS=Homo sapiens OX=9606 GN=NFS1 PE=1 SV=3	0	10	6			32399.6		1.38985e+06	1.81152e+06	2.33784e+06	4.31282e+06	2292.35	2292.35	70393.5	2292.35	2.13975e+06	2.42579e+06	3.51791e+06	4.31282e+06	-9.40976	-9.40976	-4.46921	-9.40976	0.456644	0.637654	1.17392	1.46783
P23193	Transcription elongation factor A protein 1 OS=Homo sapiens OX=9606 GN=TCEA1 PE=1 SV=2	0	7	3	271946	117379	533232	861284	259897	275610	603676	1.4346e+06	375808	117379	1.15853e+06	1.3118e+06	400127	369067	908395	1.4346e+06	-1.01498	-2.6938	0.609249	0.788492	-0.924523	-1.0411	0.258341	0.917594
Q96B96	Promethin OS=Homo sapiens OX=9606 GN=TMEM159 PE=1 SV=2	0	7	1	69133.1	56380.6	775362	173512	328778	219853	3.34698e+06	6.08905e+06	95536.5	56380.6	1.6846e+06	264271	506173	294403	5.03645e+06	6.08905e+06	-4.19792	-4.95878	-0.0577128	-2.73003	-1.79242	-2.57426	1.52229	1.7961
O95239	Chromosome-associated kinesin KIF4A OS=Homo sapiens OX=9606 GN=KIF4A PE=1 SV=3	0	6	5	328834	77263.7	1.05235e+06	1.80748e+06	206868	444652	531109	701942	454423	77263.7	2.28641e+06	2.75292e+06	318485	595430	799199	701942	-1.13538	-3.69155	1.1956	1.46347	-1.64819	-0.745482	-0.320861	-0.508062
Q12788	Transducin beta-like protein 3 OS=Homo sapiens OX=9606 GN=TBL3 PE=1 SV=2	0	5	3	79602.4	96469.6	1.54413e+06	1.29709e+06	370631	733410	773942	1.81961e+06	110004	96469.6	3.35488e+06	1.97556e+06	570608	982105	1.16461e+06	1.81961e+06	-3.51691	-3.70632	1.41372	0.649718	-1.14197	-0.358594	-0.1127	0.531088
Q96GQ7	Probable ATP-dependent RNA helicase DDX27 OS=Homo sapiens OX=9606 GN=DDX27 PE=1 SV=2	0	18	6	1.06594e+06	751650	2.26786e+06	3.14089e+06	2.24836e+06	2.18065e+06	1.84617e+06	2.22444e+06	1.47305e+06	751650	4.9273e+06	4.7838e+06	3.46148e+06	2.9201e+06	2.77806e+06	2.22444e+06	-0.984682	-1.95535	0.757309	0.714668	0.2479	0.00252984	-0.0694086	-0.390049
Q9BXP5	Serrate RNA effector molecule homolog OS=Homo sapiens OX=9606 GN=SRRT PE=1 SV=1	0	9	6	1.0716e+06	943977	1.63071e+06	2.91033e+06	1.83623e+06	2.94543e+06	2.2116e+06	3.92968e+06	1.48087e+06	943977	3.54299e+06	4.43264e+06	2.82698e+06	3.9442e+06	3.32795e+06	3.92968e+06	-1.0441	-1.69372	0.214429	0.537627	-0.111279	0.369193	0.124095	0.363871
O15213	WD repeat-containing protein 46 OS=Homo sapiens OX=9606 GN=WDR46 PE=1 SV=3	0	7	4	167574	56765.7	953776	2.10418e+06		167020	748793	698979	231574	56765.7	2.07224e+06	3.20482e+06	2292.35	223656	1.12676e+06	698979	-2.03969	-4.06808	1.12195	1.751	-8.69819	-2.08989	0.242945	-0.445919
P48643	T-complex protein 1 subunit epsilon OS=Homo sapiens OX=9606 GN=CCT5 PE=1 SV=1	0	6	4	106028	361840	358061	515942	92804	300007	1.00026e+06	850041	146523	361840	777947	785816	142877	401738	1.50516e+06	850041	-2.08461	-0.780387	0.323934	0.338452	-2.12096	-0.629485	1.27611	0.451793
A6NCE7	Microtubule-associated proteins 1A/1B light chain 3 beta 2 OS=Homo sapiens OX=9606 GN=MAP1LC3B2 PE=2 SV=1	0	12	4	163944	59616.2	300023		2.75908e+06	3.852e+06	7.6114e+06	17042867	226558	59616.2	651850	2292.35	4.24777e+06	5.15818e+06	1.14534e+07	17042867	-4.42161	-6.34772	-2.89695	-11.0485	-0.192862	0.0872965	1.23814	1.81153
P35659	Protein DEK OS=Homo sapiens OX=9606 GN=DEK PE=1 SV=1	0	10	6	1.28042e+06	1.34153e+06	2572393	3.49655e+06	2.23568e+06	1.53138e+06	1.73675e+06	2.32722e+06	1.76944e+06	1.34153e+06	5.58895e+06	5.32549e+06	3.44197e+06	2.05066e+06	2.61341e+06	2.32722e+06	-0.788981	-1.18839	0.870302	0.800641	0.170959	-0.576186	-0.226339	-0.393665
P22061	Protein-L-isoaspartate(D-aspartate) O-methyltransferase OS=Homo sapiens OX=9606 GN=PCMT1 PE=1 SV=4	0	17	4	1.82315e+06	4.89797e+06	2.61958e+06	4.30769e+06	2.96993e+06	5.05997e+06	3.64753e+06	5.72931e+06	2.51945e+06	4.89797e+06	5.69146e+06	6.56092e+06	4.57238e+06	6.77578e+06	5.48871e+06	5.72931e+06	-1.06729	-0.108216	0.108398	0.313498	-0.207455	0.359986	0.0560665	0.117961
Q8N9M1	Uncharacterized protein C19orf47 OS=Homo sapiens OX=9606 GN=C19orf47 PE=1 SV=1	0	6	4	219063	37597.5	3.09919e+06	4.91415e+06	208593	174899	95531.5	205582	302727	37597.5	6.73349e+06	7.4846e+06	321141	234206	143753	205582	-2.67467	-5.68398	1.8006	1.95317	-2.58948	-3.04491	-3.74909	-3.23297
Q9NWB6	Arginine and glutamate-rich protein 1 OS=Homo sapiens OX=9606 GN=ARGLU1 PE=1 SV=1	0	19	2	2.02664e+07	1.34438e+07	2.15835e+07	2.94504e+07	2.3856e+07	1.4993e+07	1.81346e+07	1.61069e+07	2.80065e+07	1.34438e+07	4.68938e+07	4.48551e+07	3.67277e+07	2.0077e+07	2.72885e+07	1.61069e+07	-0.0589657	-1.11779	0.684669	0.620544	0.33214	-0.539182	-0.0964358	-0.857054
Q14697	Neutral alpha-glucosidase AB OS=Homo sapiens OX=9606 GN=GANAB PE=1 SV=3	0	5	5		174146		601464		206072	796014	976693	2292.35	174146	2292.35	916072	2292.35	275950	1.19782e+06	976693	-7.59578	-1.34845	-7.59578	1.04671	-7.59578	-0.684349	1.43358	1.13915
Q9C0J8	pre-mRNA 3' end processing protein WDR33 OS=Homo sapiens OX=9606 GN=WDR33 PE=1 SV=2	0	16	5	27569.1	242684	996371	1.12744e+06	1.07527e+06	1.75078e+06	1.24125e+06	2.06799e+06	38098.3	242684	2.16478e+06	1.71718e+06	1.65544e+06	2.34446e+06	1.8678e+06	2.06799e+06	-5.31088	-2.6396	0.517472	0.18329	0.130468	0.632505	0.304593	0.451485
Q9UHD2	Serine/threonine-protein kinase TBK1 OS=Homo sapiens OX=9606 GN=TBK1 PE=1 SV=1	0	5	3			180982				206772	438142	2292.35	2292.35	393214	2292.35	2292.35	2292.35	311145	438142	-5.97555	-5.97555	1.44679	-5.97555	-5.97555	-5.97555	1.10906	1.60287
Q15942	Zyxin OS=Homo sapiens OX=9606 GN=ZYX PE=1 SV=1	0	5	2			266776	466979	166213	51686.8		434209	2292.35	2292.35	579615	711242	255895	69213.4	2292.35	434209	-6.80953	-6.80953	1.17259	1.46783	-0.0069554	-1.89338	-6.80953	0.755885
Q09666	Neuroblast differentiation-associated protein AHNAK OS=Homo sapiens OX=9606 GN=AHNAK PE=1 SV=2	0	9	4	547713	198465	367485	393063	658409	247410	263332	510260	756896	198465	798422	598663	1.01366e+06	331305	396255	510260	0.395303	-1.53591	0.472359	0.0569525	0.816708	-0.79663	-0.538365	-0.17356
O94979	Protein transport protein Sec31A OS=Homo sapiens OX=9606 GN=SEC31A PE=1 SV=3	0	9	6	1.3973e+06	2.22355e+06	302598	64727.1	256590		316448		1.93095e+06	2.22355e+06	657443	98584	395035	2292.35	476183	2292.35	1.41666	1.62021	-0.137711	-2.87515	-0.872596	-8.3016	-0.603061	-8.3016
P27824	Calnexin OS=Homo sapiens OX=9606 GN=CANX PE=1 SV=2	0	6	4			910125	1.41731e+06				88162.2	2292.35	2292.35	1.9774e+06	2.15866e+06	2292.35	2292.35	2292.35	88162.2	-7.85155	-7.85155	1.90101	2.02754	-7.85155	-7.85155	-7.85155	-2.58629
P29375	Lysine-specific demethylase 5A OS=Homo sapiens OX=9606 GN=KDM5A PE=1 SV=3	0	5	4					1.26304e+06	2.03763e+06			2292.35	2292.35	2292.35	2292.35	1.94453e+06	2.72857e+06	2292.35	2292.35	-7.99758	-7.99758	-7.99758	-7.99758	1.7308	2.21953	-7.99758	-7.99758
O14578	Citron Rho-interacting kinase OS=Homo sapiens OX=9606 GN=CIT PE=1 SV=2	0	8	7	97347		1.67907e+06	1.88211e+06	245478	75113.1	125456	142660	134526	2292.35	3.64806e+06	2.86659e+06	377927	100583	188782	142660	-2.7935	-8.66841	1.96768	1.61988	-1.30327	-3.21299	-2.30466	-2.7088
P41214	Eukaryotic translation initiation factor 2D OS=Homo sapiens OX=9606 GN=EIF2D PE=1 SV=3	0	4	2	52572.6		899735	923526					72651.1	2292.35	1.95482e+06	1.4066e+06	2292.35	2292.35	2292.35	2292.35	-2.5676	-7.55368	2.18231	1.70748	-7.55368	-7.55368	-7.55368	-7.55368
P0C0S5	Histone H2A.Z OS=Homo sapiens OX=9606 GN=H2AFZ PE=1 SV=2	0	10	2	8.11615e+06	6.55708e+06	6.71226e+06	1.33592e+07	8.56617e+06	9.02412e+06	6368633	8.96545e+06	1.12159e+07	6.55708e+06	1.45835e+07	2.0347e+07	1.31881e+07	1.20841e+07	9.58335e+06	8.96545e+06	-0.105354	-0.87977	0.273441	0.753921	0.128343	0.00222029	-0.332294	-0.428448
Q8NI08	Nuclear receptor coactivator 7 OS=Homo sapiens OX=9606 GN=NCOA7 PE=1 SV=2	0	4	4			680776	135772	369987	165970	594492	1.51999e+06	2292.35	2292.35	1.4791e+06	206791	569617	222250	894575	1.51999e+06	-8.06082	-8.06082	1.27285	-1.56563	-0.103806	-1.46162	0.547405	1.31219
Q16181	Septin-7 OS=Homo sapiens OX=9606 GN=SEPT7 PE=1 SV=2	0	4	4	75062		211681	623434	264949	293090	240000	493102	103730	2292.35	459912	949534	407905	392475	361146	493102	-1.93363	-7.43348	0.214904	1.26077	0.0417787	-0.0138541	-0.133874	0.315431
Q71UM5	40S ribosomal protein S27-like OS=Homo sapiens OX=9606 GN=RPS27L PE=1 SV=3	0	13	1	1.73541e+06	621003	1.96175e+06	1.64294e+06	1.82257e+06	1.28997e+06	2.91834e+06	2.55632e+06	2.39819e+06	621003	4.26222e+06	2.50231e+06	2.80595e+06	1.72739e+06	4.39144e+06	2.55632e+06	-0.148449	-2.09773	0.681208	-0.0871365	0.0780923	-0.6218	0.724295	-0.0563299
Q92585	Mastermind-like protein 1 OS=Homo sapiens OX=9606 GN=MAML1 PE=1 SV=3	0	3	3	10284.7		564073	236575		31841.6			14212.6	2292.35	1.22554e+06	360320	2292.35	42638.8	2292.35	2292.35	-3.8608	-6.49307	2.56931	0.80324	-6.49307	-2.2758	-6.49307	-6.49307
Q14847	LIM and SH3 domain protein 1 OS=Homo sapiens OX=9606 GN=LASP1 PE=1 SV=2	0	19	2			224462	1.5229e+06	692012	1.55877e+06	1.03239e+06	2.57597e+06	2292.35	2292.35	487682	2.31948e+06	1.06539e+06	2.08734e+06	1.55351e+06	2.57597e+06	-9.10438	-9.10438	-1.37141	0.878381	-0.244035	0.726244	0.300114	1.0297
Q5VUA4	Zinc finger protein 318 OS=Homo sapiens OX=9606 GN=ZNF318 PE=1 SV=2	0	7	4	126829		527635	567003	91069.3	177323	274934	464500	175267	2292.35	1.14637e+06	863585	140206	237451	413713	464500	-1.2962	-7.55278	1.41325	1.00458	-1.6182	-0.858125	-0.0571285	0.10992
Q9NW64	Pre-mRNA-splicing factor RBM22 OS=Homo sapiens OX=9606 GN=RBM22 PE=1 SV=1	0	7	4		52378.9	800989	1.69004e+06	1.03316e+06	1.47072e+06	703061	2.43362e+06	2292.35	52378.9	1.74028e+06	2.57405e+06	1.59061e+06	1.96943e+06	1.05795e+06	2.43362e+06	-9.28252	-4.76844	0.285752	0.85047	0.156015	0.464213	-0.4323	0.769535
O94776	Metastasis-associated protein MTA2 OS=Homo sapiens OX=9606 GN=MTA2 PE=1 SV=1	0	13	5		155501	833973	1.38071e+06	772631	1.04767e+06	864279	1.54803e+06	2292.35	155501	1.81194e+06	2.10292e+06	1.18951e+06	1.40293e+06	1.30054e+06	1.54803e+06	-9.01896	-2.93501	0.607537	0.82239	0.000366888	0.238441	0.129114	0.380432
O60701	UDP-glucose 6-dehydrogenase OS=Homo sapiens OX=9606 GN=UGDH PE=1 SV=1	0	12	4	714817	1.23048e+06	1.94208e+06	2.72583e+06	2.50544e+06	1.90755e+06	2.34623e+06	3.15773e+06	987820	1.23048e+06	4.21948e+06	4.15163e+06	3.85727e+06	2.55439e+06	3.53054e+06	3.15773e+06	-1.58385	-1.26694	0.510898	0.487511	0.381414	-0.213185	0.253723	0.0927204
Q6ZN55	Zinc finger protein 574 OS=Homo sapiens OX=9606 GN=ZNF574 PE=1 SV=2	0	6	5		54058.3		293866	204694		924665	2.5138e+06	2292.35	54058.3	2292.35	447579	315139	2292.35	1.39141e+06	2.5138e+06	-8.01045	-3.45083	-8.01045	-0.401278	-0.907434	-8.01045	1.23505	2.08838
P0DME0	Protein SETSIP OS=Homo sapiens OX=9606 GN=SETSIP PE=1 SV=1	0	13	2	747903	419474	1.33012e+06	2.47047e+06	2.89189e+06	2.49812e+06	2.60275e+06	2.77667e+06	1.03354e+06	419474	2.88991e+06	3.7627e+06	4.45224e+06	3.34522e+06	3.91655e+06	2.77667e+06	-1.45042	-2.75136	0.033008	0.413754	0.656516	0.244085	0.471569	-0.0246586
Q00341	Vigilin OS=Homo sapiens OX=9606 GN=HDLBP PE=1 SV=2	0	12	6	1.04268e+06	739580	2.63343e+06	2.53527e+06	1.22893e+06	1.4169e+06	1.42209e+06	2.94261e+06	1.4409e+06	739580	5.72156e+06	3.8614e+06	1.89201e+06	1.89736e+06	2.13992e+06	2.94261e+06	-0.840071	-1.80227	1.14936	0.582078	-0.447125	-0.443052	-0.269491	0.190052
Q8IXM3	39S ribosomal protein L41, mitochondrial OS=Homo sapiens OX=9606 GN=MRPL41 PE=1 SV=1	0	5	4	758350	812689	783916	602023	1.34591e+06	1.86731e+06	774693	491994	1.04798e+06	812689	1.70319e+06	916924	2.0721e+06	2.50051e+06	1.16574e+06	491994	-0.353427	-0.720262	0.347199	-0.546163	0.630056	0.901185	-0.199796	-1.44432
Q9C0C2	182 kDa tankyrase-1-binding protein OS=Homo sapiens OX=9606 GN=TNKS1BP1 PE=1 SV=4	0	3	3	118565	489454							163847	489454	2292.35	2292.35	2292.35	2292.35	2292.35	2292.35	0.974544	2.55337	-5.18483	-5.18483	-5.18483	-5.18483	-5.18483	-5.18483
P84090	Enhancer of rudimentary homolog OS=Homo sapiens OX=9606 GN=ERH PE=1 SV=1	0	16	3	957143	1.11205e+06	1.6742e+07	1.84082e+07	2.83908e+06	2.88201e+06	1.88652e+06	3.24077e+06	1.3227e+06	1.11205e+06	3.63749e+07	2.80369e+07	4.37093e+06	3.85928e+06	2.83879e+06	3.24077e+06	-2.93915	-3.18941	1.84224	1.46663	-1.21469	-1.3943	-1.83736	-1.64629
P30050	60S ribosomal protein L12 OS=Homo sapiens OX=9606 GN=RPL12 PE=1 SV=1	0	20	2	5.21155e+06	5.40143e+06	7.27866e+06	10612828	9.51585e+06	7.8586e+06	9.36717e+06	1.08813e+07	7.20195e+06	5.40143e+06	1.58141e+07	1.61641e+07	1.46502e+07	1.05234e+07	1.40955e+07	1.08813e+07	-0.717391	-1.13244	0.41736	0.448942	0.307071	-0.17025	0.251381	-0.122002
Q01813	ATP-dependent 6-phosphofructokinase, platelet type OS=Homo sapiens OX=9606 GN=PFKP PE=1 SV=2	0	7	2	107796		205773	234431	72629.6		493157	643368	148965	2292.35	447075	357055	111817	2292.35	742089	643368	-1.04265	-7.06465	0.542892	0.218522	-1.45648	-7.06465	1.27397	1.06802
P52943	Cysteine-rich protein 2 OS=Homo sapiens OX=9606 GN=CRIP2 PE=1 SV=1	0	8	1			1.52735e+06	2.41979e+06	1.8428e+06	2.97562e+06	3.77012e+06	5.64706e+06	2292.35	2292.35	3.31842e+06	3.68551e+06	2.83709e+06	3.98463e+06	5.67318e+06	5.64706e+06	-10.4215	-10.4215	0.077983	0.229349	-0.148101	0.341931	0.851644	0.844987
P06493	Cyclin-dependent kinase 1 OS=Homo sapiens OX=9606 GN=CDK1 PE=1 SV=3	0	7	3	607416	185493	1.01832e+06	1456368	1.26941e+06	1.36069e+06	1.12667e+06	3.19636e+06	839401	185493	2.21247e+06	2.21815e+06	1.95434e+06	1.82208e+06	1.69539e+06	3.19636e+06	-1.07261	-3.25061	0.325614	0.329314	0.146635	0.0455455	-0.0584297	0.856384
P62258	14-3-3 protein epsilon OS=Homo sapiens OX=9606 GN=YWHAE PE=1 SV=1	0	9	3	1.29741e+06	2.17788e+06	1.65318e+06	2.08267e+06	1.35001e+06	1.73301e+06	1.21428e+06	1.70989e+06	1.79292e+06	2.17788e+06	3.59181e+06	3.17205e+06	2.07842e+06	2.32067e+06	1.82722e+06	1.70989e+06	-0.380402	-0.0997916	0.621995	0.4427	-0.167229	-0.00817554	-0.353069	-0.448814
P17858	ATP-dependent 6-phosphofructokinase, liver type OS=Homo sapiens OX=9606 GN=PFKL PE=1 SV=6	0	7	1	19454.4	23413.8	39357.3	53991.4	22399.3	38282.5	59724.3	105613	26884.5	23413.8	85510.3	82232.7	34485	51263.8	89871.4	105613	-1.21499	-1.4144	0.454337	0.397951	-0.855791	-0.28382	0.526101	0.758953
O95613	Pericentrin OS=Homo sapiens OX=9606 GN=PCNT PE=1 SV=4	0	4	4	1.00845e+06	381874	941321	1.84843e+06	463494	235087	530299	629919	1.39359e+06	381874	2.04517e+06	2.8153e+06	713576	314804	797979	629919	0.294177	-1.57346	0.847592	1.30865	-0.671494	-1.85211	-0.510208	-0.851393
Q08554	Desmocollin-1 OS=Homo sapiens OX=9606 GN=DSC1 PE=1 SV=2	0	9	3	1.64137e+06	3.55224e+06	1.35666e+06	1.71612e+06	1.76446e+06	1.95924e+06	1.14889e+06	1.50295e+06	2.26825e+06	3.55224e+06	2.94757e+06	2.61377e+06	2.71648e+06	2.62361e+06	1.72882e+06	1.50295e+06	-0.137005	0.510145	0.240943	0.0675495	0.123157	0.0729679	-0.528798	-0.730786
P27348	14-3-3 protein theta OS=Homo sapiens OX=9606 GN=YWHAQ PE=1 SV=1	0	6	1	359320	234213	757345	881330	606147	483308	809241	1.07416e+06	496551	234213	1.64546e+06	1.34233e+06	933198	647194	1.21772e+06	1.07416e+06	-0.934243	-2.01837	0.794231	0.50048	-0.0240011	-0.551986	0.359931	0.178953
Q8TAT6	Nuclear protein localization protein 4 homolog OS=Homo sapiens OX=9606 GN=NPLOC4 PE=1 SV=3	0	6	3	61649.8	65254.5	564279	693204	503151	563358	713384	1.10065e+06	85195.2	65254.5	1.22599e+06	1.0558e+06	774630	754389	1.07348e+06	1.10065e+06	-3.17024	-3.55493	0.676791	0.461181	0.0144249	-0.0237727	0.485142	0.5212
Q96PU8	Protein quaking OS=Homo sapiens OX=9606 GN=QKI PE=1 SV=1	0	7	3		263837	608386	888019	1.33318e+06	1.96964e+06	1.09201e+06	2.18306e+06	2292.35	263837	1.32182e+06	1.35252e+06	2.0525e+06	2.63753e+06	1.64322e+06	2.18306e+06	-9.28709	-2.44041	-0.115606	-0.0824849	0.519254	0.881059	0.198396	0.608224
O43172	U4/U6 small nuclear ribonucleoprotein Prp4 OS=Homo sapiens OX=9606 GN=PRPF4 PE=1 SV=2	0	10	5	288064	653939	1.09074e+06	1.7969e+06	1.06284e+06	747707	921046	2.1184e+06	398082	653939	2.36981e+06	2.7368e+06	1.63631e+06	1.00125e+06	1.38597e+06	2.1184e+06	-1.94952	-1.23342	0.624121	0.831839	0.0897951	-0.61885	-0.149761	0.462322
Q5VZL5	Zinc finger MYM-type protein 4 OS=Homo sapiens OX=9606 GN=ZMYM4 PE=1 SV=1	0	3	3	186653	128187	857083	904047	149822	104742	274059	644278	257940	128187	1.86215e+06	1.37693e+06	230659	140260	412396	644278	-1.29198	-2.30076	1.55989	1.12437	-1.45325	-2.17091	-0.61498	0.0286714
P09110	3-ketoacyl-CoA thiolase, peroxisomal OS=Homo sapiens OX=9606 GN=ACAA1 PE=1 SV=2	0	4	3							633746	1.13858e+06	2292.35	2292.35	2292.35	2292.35	2292.35	2292.35	953643	1.13858e+06	-6.84344	-6.84344	-6.84344	-6.84344	-6.84344	-6.84344	1.85703	2.11274
Q14687	Genetic suppressor element 1 OS=Homo sapiens OX=9606 GN=GSE1 PE=1 SV=3	0	7	3	162681	92916.9	200049	513042	190277	170638	618190	767921	224812	92916.9	434640	781399	292943	228500	930235	767921	-1.06139	-2.3361	-0.110292	0.735946	-0.679493	-1.03792	0.987482	0.710844
P68431	Histone H3.1 OS=Homo sapiens OX=9606 GN=HIST1H3A PE=1 SV=2	0	25	3	4.75339e+07	3.73668e+07	76747411	8.44595e+07	7.40254e+07	5.97646e+07	7.90353e+07	6.90527e+07	6.56881e+07	3.73668e+07	1.66746e+08	1.28638e+08	1.13966e+08	8.00304e+07	1.1893e+08	6.90527e+07	-0.570544	-1.38442	0.773407	0.399066	0.224361	-0.285629	0.285866	-0.498479
Q92979	Ribosomal RNA small subunit methyltransferase NEP1 OS=Homo sapiens OX=9606 GN=EMG1 PE=1 SV=4	0	12	4	727067	2.15703e+06	837400	1.70438e+06	1.05012e+06	1.60727e+06	1.69168e+06	2.89095e+06	1.00475e+06	2.15703e+06	1.81939e+06	2.59589e+06	1.61672e+06	2.15228e+06	2.5456e+06	2.89095e+06	-1.06206	0.0401529	-0.205441	0.307334	-0.375826	0.03697	0.279109	0.46265
P62854	40S ribosomal protein S26 OS=Homo sapiens OX=9606 GN=RPS26 PE=1 SV=3	0	17	3	1.1842e+07	1.6548e+07	14373244	3.3419e+07	1.81865e+07	2.20793e+07	1.39024e+07	2.84804e+07	1.63648e+07	1.6548e+07	3.12282e+07	5.08995e+07	2.79992e+07	2.95663e+07	2.092e+07	2.84804e+07	-0.761936	-0.745871	0.170322	0.875122	0.012854	0.0914247	-0.407646	0.037439
Q86U38	Nucleolar protein 9 OS=Homo sapiens OX=9606 GN=NOP9 PE=1 SV=1	0	7	4	240897	57552.9	310669	737733	276770	353340	528404	880647	332901	57552.9	674980	1.12362e+06	426104	473156	795128	880647	-0.839036	-3.37117	0.180716	0.915954	-0.482923	-0.331813	0.417059	0.564436
Q9H7N4	Splicing factor, arginine/serine-rich 19 OS=Homo sapiens OX=9606 GN=SCAF1 PE=1 SV=3	0	4	3	74524.4	273905	219250	1167550	430121	296292	170217	585301	102987	273905	476357	1.77826e+06	662197	396762	256138	585301	-2.45959	-1.04837	-0.250002	1.65035	0.225213	-0.513771	-1.14513	0.0471311
Q53GS9	U4/U6.U5 tri-snRNP-associated protein 2 OS=Homo sapiens OX=9606 GN=USP39 PE=1 SV=2	0	6	3	1.10304e+06	2.76098e+06	75680.9	215337	50684.7	112499		611020	1.52431e+06	2.76098e+06	164429	327973	78032	150647	2292.35	611020	1.11767	1.97469	-2.09495	-1.09884	-3.17028	-2.22125	-8.25944	-0.201197
Q13601	KRR1 small subunit processome component homolog OS=Homo sapiens OX=9606 GN=KRR1 PE=1 SV=4	0	11	2			487795	1.08398e+06	435024	252870		952058	2292.35	2292.35	1.05981e+06	1.65098e+06	669745	338617	2292.35	952058	-7.99488	-7.99488	0.857891	1.4974	0.195764	-0.788194	-7.99488	0.7032
Q15459	Splicing factor 3A subunit 1 OS=Homo sapiens OX=9606 GN=SF3A1 PE=1 SV=1	0	5	2		110785	209827	239596	219494	139251	238924	192741	2292.35	110785	455883	364922	337923	186471	359526	192741	-6.77654	-1.18175	0.859151	0.538074	0.427181	-0.430566	0.516582	-0.382848
Q15059	Bromodomain-containing protein 3 OS=Homo sapiens OX=9606 GN=BRD3 PE=1 SV=1	0	11	4	1.82696e+06	1.06565e+06	1.9712e+06	2.23397e+06	2.31274e+06	2.17071e+06	1.213e+06	1.50963e+06	2.52472e+06	1.06565e+06	4.28275e+06	3.40249e+06	3.5606e+06	2.90678e+06	1.82529e+06	1.50963e+06	-0.0615386	-1.30593	0.700877	0.368931	0.434462	0.141764	-0.529536	-0.803465
Q9H2U1	ATP-dependent DNA/RNA helicase DHX36 OS=Homo sapiens OX=9606 GN=DHX36 PE=1 SV=2	0	9	2		57747.8	325790	275586	297103	320005	502502	480030	2292.35	57747.8	707832	419737	457408	428516	756152	480030	-7.49566	-2.8408	0.774771	0.0208502	0.144847	0.0507149	0.870041	0.21449
Q8TDN6	Ribosome biogenesis protein BRX1 homolog OS=Homo sapiens OX=9606 GN=BRIX1 PE=1 SV=2	0	14	5	699032	848336	1.57281e+06	2.02246e+06	1.1539e+06	1.51022e+06	1.24345e+06	1.96598e+06	966007	848336	3.41719e+06	3.08035e+06	1.77649e+06	2.02233e+06	1.87112e+06	1.96598e+06	-1.04518	-1.23258	0.777526	0.627808	-0.166256	0.0207305	-0.0913867	-0.0200341
Q86X95	Corepressor interacting with RBPJ 1 OS=Homo sapiens OX=9606 GN=CIR1 PE=1 SV=1	0	8	2	153261	456889	353895	1.43535e+06	945932	691645	578844	891398	211794	456889	768895	2.18613e+06	1.45632e+06	926177	871029	891398	-2.19693	-1.08775	-0.336802	1.17072	0.584664	-0.0683	-0.156868	-0.123518
P39060	Collagen alpha-1(XVIII) chain OS=Homo sapiens OX=9606 GN=COL18A1 PE=1 SV=5	0	3	3			210863		255846		406272	1.16012e+06	2292.35	2292.35	458135	2292.35	393890	2292.35	611347	1.16012e+06	-7.16548	-7.16548	0.477322	-7.16548	0.259343	-7.16548	0.893542	1.81775
Q9Y446	Plakophilin-3 OS=Homo sapiens OX=9606 GN=PKP3 PE=1 SV=1	0	9	4	97779.6	182412	391885	1.02265e+06	319823	784267	1.12185e+06	1.38435e+06	135124	182412	851434	1.55756e+06	492386	1.05021e+06	1.68813e+06	1.38435e+06	-2.76374	-2.33082	-0.108129	0.763196	-0.898234	0.194578	0.879331	0.593111
P50995	Annexin A11 OS=Homo sapiens OX=9606 GN=ANXA11 PE=1 SV=1	0	9	3	134477		1.0023e+06	947501	1.26152e+06	1.17389e+06	1.78497e+06	1.87825e+06	185837	2292.35	2.17766e+06	1.44311e+06	1.94218e+06	1.57194e+06	2.68597e+06	1.87825e+06	-2.99923	-9.3403	0.551435	-0.04216	0.386333	0.0812062	0.854104	0.338046
P50990	T-complex protein 1 subunit theta OS=Homo sapiens OX=9606 GN=CCT8 PE=1 SV=4	0	4	4	143870	193113	601994	1.03766e+06	640526	579313	946941	1.30576e+06	198817	193113	1.30793e+06	1.58042e+06	986127	775755	1.42493e+06	1.30576e+06	-2.28893	-2.33093	0.428841	0.701866	0.0213999	-0.324773	0.552447	0.426447
Q14119	Vascular endothelial zinc finger 1 OS=Homo sapiens OX=9606 GN=VEZF1 PE=1 SV=2	0	11	1				110990			90759.2	125747	2292.35	2292.35	2292.35	169046	2292.35	2292.35	136572	125747	-4.59377	-4.59377	-4.59377	1.61067	-4.59377	-4.59377	1.30292	1.18378
P68400	Casein kinase II subunit alpha OS=Homo sapiens OX=9606 GN=CSNK2A1 PE=1 SV=1	0	5	4			428508	548153	340230	434766	209282	182090	2292.35	2292.35	931003	834875	523804	582192	314922	182090	-7.52319	-7.52319	1.14262	0.985399	0.312865	0.465333	-0.421169	-1.21151
Q14562	ATP-dependent RNA helicase DHX8 OS=Homo sapiens OX=9606 GN=DHX8 PE=1 SV=1	0	5	3			287226	1.09897e+06					2292.35	2292.35	624045	1.67381e+06	2292.35	2292.35	2292.35	2292.35	-6.97785	-6.97785	1.11082	2.53424	-6.97785	-6.97785	-6.97785	-6.97785
P63165	Small ubiquitin-related modifier 1 OS=Homo sapiens OX=9606 GN=SUMO1 PE=1 SV=1	0	9	2	509391	422634	2.44463e+06	3.86594e+06	2.59685e+06	2.81271e+06	4.08696e+06	5.7251e+06	703938	422634	5.31137e+06	5.88811e+06	3.99801e+06	3.76649e+06	6.14995e+06	5.7251e+06	-2.50493	-3.24097	0.410636	0.559356	0.000833747	-0.0852283	0.622126	0.518853
P61513	60S ribosomal protein L37a OS=Homo sapiens OX=9606 GN=RPL37A PE=1 SV=2	0	10	1	1.17986e+06	1.81651e+06	858673	3.62944e+06	1.12266e+06	1300362	1.15611e+06	3099780	1.63047e+06	1.81651e+06	1.86561e+06	5.52789e+06	1.72841e+06	1.74131e+06	1.73969e+06	3099780	-0.55396	-0.398078	-0.359601	1.20748	-0.469803	-0.459077	-0.460419	0.372919
P49916	DNA ligase 3 OS=Homo sapiens OX=9606 GN=LIG3 PE=1 SV=2	0	7	5		132093	169706	516841	421040	824575	869992	1.71747e+06	2292.35	132093	368714	787185	648216	1.10418e+06	1.30914e+06	1.71747e+06	-8.37048	-2.5219	-1.04095	0.0532478	-0.226981	0.541452	0.787092	1.17875
P47756	F-actin-capping protein subunit beta OS=Homo sapiens OX=9606 GN=CAPZB PE=1 SV=4	0	8	3	227514	190657	275848	581560	552053	403574	513031	900722	314407	190657	599326	885756	849918	540423	771995	900722	-1.00649	-1.72815	-0.0757854	0.487783	0.428198	-0.225039	0.289465	0.511956
P61204	ADP-ribosylation factor 3 OS=Homo sapiens OX=9606 GN=ARF3 PE=1 SV=2	0	8	3	156667	136204	370618	502328	370261	429412	474123	971752	216502	136204	805228	765082	570038	575023	713447	971752	-1.45647	-2.12508	0.438547	0.364764	-0.0597909	-0.0472311	0.263956	0.709738
Q9UPT8	Zinc finger CCCH domain-containing protein 4 OS=Homo sapiens OX=9606 GN=ZC3H4 PE=1 SV=3	0	10	3			561898	760871	915747	1.20515e+06	930174	1.03175e+06	2292.35	2292.35	1.22082e+06	1.15886e+06	1.40985e+06	1.61381e+06	1.3997e+06	1.03175e+06	-8.73969	-8.73969	0.317109	0.241969	0.5248	0.719736	0.514381	0.0743521
Q96AG4	Leucine-rich repeat-containing protein 59 OS=Homo sapiens OX=9606 GN=LRRC59 PE=1 SV=1	0	6	3	173846	179426	332246	438033	328890	120272	128678	610374	240241	179426	721860	667156	506345	161055	193631	610374	-0.771181	-1.19227	0.816057	0.702361	0.304457	-1.34811	-1.08235	0.57403
Q9Y605	MORF4 family-associated protein 1 OS=Homo sapiens OX=9606 GN=MRFAP1 PE=1 SV=1	0	4	1	74309.3				177914	246445	165627	270031	102690	2292.35	2292.35	2292.35	273909	330013	249231	270031	-0.58552	-6.07084	-6.07084	-6.07084	0.829888	1.09871	0.693674	0.809315
Q5VWQ0	Lysine-specific demethylase 9 OS=Homo sapiens OX=9606 GN=RSBN1 PE=1 SV=2	0	6	4	265287	560198		1.30359e+06	614767	864215	193388	448511	366606	560198	2292.35	1.98545e+06	946470	1.15727e+06	291004	448511	-0.973216	-0.361509	-8.29447	1.46395	0.395111	0.685202	-1.30641	-0.682302
Q8IUH3	RNA-binding protein 45 OS=Homo sapiens OX=9606 GN=RBM45 PE=1 SV=1	0	9	3	51411.1	80664.3	216648	260074	1.27089e+06	1.63552e+06	709704	1.11047e+06	71046	80664.3	470704	396112	1.9566e+06	2.19012e+06	1.06794e+06	1.11047e+06	-3.6916	-3.50843	-0.963609	-1.21252	1.09185	1.25451	0.218336	0.274675
O00541	Pescadillo homolog OS=Homo sapiens OX=9606 GN=PES1 PE=1 SV=1	0	13	5	2.93792e+06	1.2446e+06	844070	3.15792e+06	3.2702e+06	2.77006e+06	1.06808e+06	2.64049e+06	4.05997e+06	1.2446e+06	1.83388e+06	4.80974e+06	5.03466e+06	3.70937e+06	1.60721e+06	2.64049e+06	0.381085	-1.32471	-0.765485	0.625572	0.691511	0.250789	-0.955825	-0.23958
Q86UE4	Protein LYRIC OS=Homo sapiens OX=9606 GN=MTDH PE=1 SV=2	0	10	4	510950	428857	932433	1.45837e+06	969915	1.16015e+06	975565	1.62565e+06	706092	428857	2.02586e+06	2.2212e+06	1.49324e+06	1.55355e+06	1.468e+06	1.62565e+06	-1.02845	-1.74781	0.492161	0.62496	0.0520699	0.109194	0.0274784	0.174643
Q9H583	HEAT repeat-containing protein 1 OS=Homo sapiens OX=9606 GN=HEATR1 PE=1 SV=3	0	7	4	540189	490501	1.97214e+06	2.43517e+06	1.03352e+06	783774	648747	1.45383e+06	746498	490501	4.28479e+06	3.70893e+06	1.59117e+06	1.04955e+06	976217	1.45383e+06	-1.25988	-1.86577	1.26113	1.05291	-0.168004	-0.768326	-0.87282	-0.298236
Q13835	Plakophilin-1 OS=Homo sapiens OX=9606 GN=PKP1 PE=1 SV=2	0	7	4	110945	1.04309e+06	335940	737472	854215	1.43581e+06	409600	1.0927e+06	153317	1.04309e+06	729886	1.12322e+06	1.31511e+06	1.92269e+06	616354	1.0927e+06	-2.70475	0.0615226	-0.453604	0.168298	0.395841	0.943778	-0.697514	0.128551
O43159	Ribosomal RNA-processing protein 8 OS=Homo sapiens OX=9606 GN=RRP8 PE=1 SV=2	0	3	2			268037	428750	189975	167718	182929	267988	2292.35	2292.35	582354	653016	292478	224591	275266	267988	-6.97076	-6.97076	1.01816	1.18338	0.0245908	-0.356438	-0.0629091	-0.101568
Q8WXI9	Transcriptional repressor p66-beta OS=Homo sapiens OX=9606 GN=GATAD2B PE=1 SV=1	0	4	2	104422			162885		77444.5		179934	144303	2292.35	2292.35	248085	2292.35	103705	2292.35	179934	0.752582	-5.22355	-5.22355	1.53432	-5.22355	0.275973	-5.22355	1.07095
Q8WWY3	U4/U6 small nuclear ribonucleoprotein Prp31 OS=Homo sapiens OX=9606 GN=PRPF31 PE=1 SV=2	0.001	5	3						63826.1		85942.9	2292.35	2292.35	2292.35	2292.35	2292.35	85469.2	2292.35	85942.9	-3.33585	-3.33585	-3.33585	-3.33585	-3.33585	1.88466	-3.33585	1.89263
Q9H9L3	Interferon-stimulated 20 kDa exonuclease-like 2 OS=Homo sapiens OX=9606 GN=ISG20L2 PE=1 SV=1	0.001	5	3	52421.6		368842	579807	184330	253891	249266	583547	72442.5	2292.35	801370	883087	283787	339983	375089	583547	-2.52756	-7.50949	0.940002	1.08009	-0.557656	-0.297002	-0.155234	0.482383
P11021	Endoplasmic reticulum chaperone BiP OS=Homo sapiens OX=9606 GN=HSPA5 PE=1 SV=2	0.001	9	2		126629	338677	351375	270613	204411	404598	630102	2292.35	126629	735831	535169	416625	273726	608828	630102	-7.50413	-1.7165	0.82227	0.362891	0.0016435	-0.604374	0.548931	0.598481
P11474	Steroid hormone receptor ERR1 OS=Homo sapiens OX=9606 GN=ESRRA PE=1 SV=3	0.001	8	3	4720.43	4433.47	462301	916325	503594	774016	643199	1.38526e+06	6523.25	4433.47	1.00442e+06	1.39563e+06	775312	1.03648e+06	967868	1.38526e+06	-6.97739	-7.53454	0.289174	0.76372	-0.0843455	0.334498	0.235689	0.75296
Q9ULC4	Malignant T-cell-amplified sequence 1 OS=Homo sapiens OX=9606 GN=MCTS1 PE=1 SV=1	0.001	3	3			142418	231796	222498	218051	296591	478159	2292.35	2292.35	309428	353042	342549	291991	446302	478159	-6.92344	-6.92344	0.153184	0.343422	0.299892	0.0695064	0.681604	0.781073
Q8TCU6	Phosphatidylinositol 3,4,5-trisphosphate-dependent Rac exchanger 1 protein OS=Homo sapiens OX=9606 GN=PREX1 PE=1 SV=3	0.001	5	3		458292	162696	377089	119740	138344	555579	974853	2292.35	458292	353485	574333	184347	185256	836021	974853	-7.60443	0.0388672	-0.33575	0.364488	-1.27497	-1.26788	0.90614	1.12779
P62195	26S proteasome regulatory subunit 8 OS=Homo sapiens OX=9606 GN=PSMC5 PE=1 SV=1	0.001	5	2			270907	569167				84946.7	2292.35	2292.35	588589	866882	2292.35	2292.35	2292.35	84946.7	-6.40297	-6.40297	1.60132	2.15989	-6.40297	-6.40297	-6.40297	-1.19132
O43818	U3 small nucleolar RNA-interacting protein 2 OS=Homo sapiens OX=9606 GN=RRP9 PE=1 SV=1	0.001	4	3	414853	339391	451160	906914	293005	281052	451604	973462	573294	339391	980219	1.38129e+06	451098	376355	679561	973462	-0.327388	-1.08371	0.446441	0.941286	-0.673221	-0.934567	-0.0820594	0.436462
Q7Z5L9	Interferon regulatory factor 2-binding protein 2 OS=Homo sapiens OX=9606 GN=IRF2BP2 PE=1 SV=2	0.001	4	2			1459629	2.36537e+06			132788	332546	2292.35	2292.35	3.17128e+06	3.60263e+06	2292.35	2292.35	199815	332546	-8.6399	-8.6399	1.79412	1.9781	-8.6399	-8.6399	-2.19421	-1.45932
Q14157	Ubiquitin-associated protein 2-like OS=Homo sapiens OX=9606 GN=UBAP2L PE=1 SV=2	0.001	6	3	88588.1	80445.9	328951	623312	112569	125379	367670	604967	122422	80445.9	714701	949349	173307	167894	553260	604967	-1.78125	-2.38702	0.764228	1.17383	-1.27978	-1.32556	0.394846	0.523745
P49674	Casein kinase I isoform epsilon OS=Homo sapiens OX=9606 GN=CSNK1E PE=1 SV=1	0.001	5	2		950992	1.1127e+06		1.23415e+06		1.1036e+06	1.88016e+06	2292.35	950992	2.41752e+06	2292.35	1.90004e+06	2292.35	1.66067e+06	1.88016e+06	-8.90912	-0.21266	1.13336	-8.90912	0.785864	-8.90912	0.5916	0.770689
Q9UK59	Lariat debranching enzyme OS=Homo sapiens OX=9606 GN=DBR1 PE=1 SV=2	0.001	6	3		266705	93323.8	554664	1.03329e+06	1.22186e+06	1.09095e+06	1.90128e+06	2292.35	266705	202761	844792	1.59081e+06	1.63619e+06	1.64164e+06	1.90128e+06	-8.78446	-1.92219	-2.31765	-0.258841	0.654251	0.69483	0.699626	0.911462
Q96EV2	RNA-binding protein 33 OS=Homo sapiens OX=9606 GN=RBM33 PE=1 SV=3	0.001	6	3	153717	225984	1.9598e+06	2.49722e+06	400601	873485	758280	1.31343e+06	212425	225984	4.25799e+06	3.80344e+06	616749	1.16968e+06	1.14104e+06	1.31343e+06	-2.90635	-2.81709	1.4188	1.25593	-1.36862	-0.445265	-0.481029	-0.278034
P37802	Transgelin-2 OS=Homo sapiens OX=9606 GN=TAGLN2 PE=1 SV=3	0.001	6	3		42552.4	76499.8	633570	270419	579984	435790	876807	2292.35	42552.4	166209	964972	416325	776653	655765	876807	-7.73301	-3.51867	-1.55299	0.984502	-0.228274	0.671285	0.427195	0.846274
Q7L4I2	Arginine/serine-rich coiled-coil protein 2 OS=Homo sapiens OX=9606 GN=RSRC2 PE=1 SV=1	0.001	8	2	1.42734e+06	441072	2.07976e+06	3.74034e+06	1.81589e+06	1.41978e+06	1.87905e+06	2.53851e+06	1.97247e+06	441072	4.51861e+06	5.6968e+06	2.79567e+06	1.90122e+06	2.82754e+06	2.53851e+06	-0.5241	-2.68502	0.671775	1.00605	-0.0209121	-0.577181	-0.00455936	-0.160122
Q9Y3U8	60S ribosomal protein L36 OS=Homo sapiens OX=9606 GN=RPL36 PE=1 SV=3	0.001	20	3	4034195	8.01913e+06	3.96728e+06	1.89516e+07	1.01907e+07	1.36713e+07	5.55339e+06	1.79965e+07	5.57494e+06	8.01913e+06	8.61957e+06	2.88646e+07	1.56892e+07	1.83071e+07	8.35659e+06	1.79965e+07	-1.32101	-0.796518	-0.692347	1.05127	0.171736	0.39437	-0.737049	0.369678
Q8IY37	Probable ATP-dependent RNA helicase DHX37 OS=Homo sapiens OX=9606 GN=DHX37 PE=1 SV=1	0.001	6	2	1.584e+06	232494	1.82149e+06	315184	1.19126e+06	401304	953551	1.15142e+06	2.18896e+06	232494	3.95749e+06	480047	1.83402e+06	537384	1.43488e+06	1.15142e+06	0.567493	-2.66749	1.42183	-1.62151	0.312252	-1.45873	-0.0418272	-0.359344
Q5JWF2	Guanine nucleotide-binding protein G(s) subunit alpha isoforms XLas OS=Homo sapiens OX=9606 GN=GNAS PE=1 SV=2	0.001	6	4	126263	236624	377527	798404	1.66336e+06	2.20979e+06	831200	1.74901e+06	174486	236624	820240	1.21603e+06	2.56083e+06	2.95912e+06	1.25077e+06	1.74901e+06	-2.97393	-2.53444	-0.740992	-0.172937	0.901503	1.11006	-0.132298	0.351427
Q5VTR2	E3 ubiquitin-protein ligase BRE1A OS=Homo sapiens OX=9606 GN=RNF20 PE=1 SV=2	0.001	7	3			158747	431419		225575	110195	397333	2292.35	2292.35	344904	657081	2292.35	302066	165819	397333	-6.67514	-6.67514	0.558084	1.48796	-6.67514	0.366755	-0.498503	0.762238
Q9BRZ2	E3 ubiquitin-protein ligase TRIM56 OS=Homo sapiens OX=9606 GN=TRIM56 PE=1 SV=3	0.001	6	5	8034.18		181540	179630	1.2239e+06	1.49064e+06	40349.9		11102.6	2292.35	394425	273590	1.88427e+06	1.99611e+06	60717.5	2292.35	-5.70235	-7.97835	-0.551567	-1.07931	1.70461	1.7878	-3.25113	-7.97835
Q9UI30	Multifunctional methyltransferase subunit TRM112-like protein OS=Homo sapiens OX=9606 GN=TRMT112 PE=1 SV=1	0.001	7	2			420478	528328	427022	266622	792258	1.38225e+06	2292.35	2292.35	913558	804682	657426	357032	1.19217e+06	1.38225e+06	-8.17813	-8.17813	0.460395	0.277317	-0.0142728	-0.895047	0.844414	1.05784
O43175	D-3-phosphoglycerate dehydrogenase OS=Homo sapiens OX=9606 GN=PHGDH PE=1 SV=4	0.001	6	3	265877	70890.6	404673	374642	265041	412189	42808.8	754378	367421	70890.6	879219	570606	408046	551959	64417.4	754378	-0.319068	-2.69284	0.939719	0.31599	-0.167773	0.268058	-2.83098	0.718784
Q14684	Ribosomal RNA processing protein 1 homolog B OS=Homo sapiens OX=9606 GN=RRP1B PE=1 SV=3	0.001	8	4	737990	345825	1.40588e+06	2.1424e+06	743138	1.28927e+06	1.10766e+06	1.31816e+06	1.01984e+06	345825	3.0545e+06	3.26302e+06	1.1441e+06	1.72646e+06	1.66678e+06	1.31816e+06	-0.730669	-2.2909	0.851919	0.947193	-0.564798	0.0287969	-0.0219528	-0.360488
Q14978	Nucleolar and coiled-body phosphoprotein 1 OS=Homo sapiens OX=9606 GN=NOLC1 PE=1 SV=2	0.001	8	3	1.7406e+06	1.55605e+06	1.57401e+06	2.44737e+06	1.7742e+06	1.55757e+06	1.26571e+06	1.31772e+06	2.40536e+06	1.55605e+06	3.41979e+06	3.72751e+06	2.73148e+06	2.08573e+06	1.90461e+06	1.31772e+06	0.0071153	-0.62125	0.514766	0.639072	0.190542	-0.198591	-0.329649	-0.861096
P33991	DNA replication licensing factor MCM4 OS=Homo sapiens OX=9606 GN=MCM4 PE=1 SV=5	0.001	5	2	238018		143323	264098	127560	102716	288139	549550	328922	2292.35	311394	402240	196386	137546	433583	549550	0.155861	-7.00891	0.0768549	0.446173	-0.58819	-1.10197	0.554424	0.896366
Q8IUR7	Armadillo repeat-containing protein 8 OS=Homo sapiens OX=9606 GN=ARMC8 PE=1 SV=2	0.001	5	3		218878	91025.3	54575.6	1.63671e+06	1.72903e+06	51741.2	275750	2292.35	218878	197767	83122.5	2.51981e+06	2.31534e+06	77858.8	275750	-8.27759	-1.70043	-1.84676	-3.09725	1.82468	1.70259	-3.19163	-1.3672
P08865	40S ribosomal protein SA OS=Homo sapiens OX=9606 GN=RPSA PE=1 SV=4	0.001	11	3	436344	903636	1.70993e+06	4.29505e+06	2.5316e+06	2.52325e+06	3.24638e+06	4.53922e+06	602993	903636	3.71511e+06	6.54167e+06	3.89755e+06	3.37887e+06	4.88506e+06	4.53922e+06	-2.56086	-1.97726	0.062333	0.878586	0.131494	-0.0745301	0.457304	0.351374
P18887	DNA repair protein XRCC1 OS=Homo sapiens OX=9606 GN=XRCC1 PE=1 SV=2	0.001	6	3	299266	82811.1	551458	379122	605373	559721	2.65416e+06	5.50638e+06	413561	82811.1	1.19813e+06	577430	932008	749519	3.99391e+06	5.50638e+06	-2.02376	-4.34397	-0.489149	-1.54222	-0.851523	-1.1659	1.24787	1.71117
P49023	Paxillin OS=Homo sapiens OX=9606 GN=PXN PE=1 SV=3	0.001	3	2			191092	458421	135582		211918	494992	2292.35	2292.35	415179	698207	208736	2292.35	318888	494992	-6.86851	-6.86851	0.632255	1.38218	-0.359801	-6.86851	0.251572	0.885927
O15143	Actin-related protein 2/3 complex subunit 1B OS=Homo sapiens OX=9606 GN=ARPC1B PE=1 SV=3	0.001	9	2	285507	266625	369362	1.31592e+06	835338	503874	507662	854524	394548	266625	802501	2.00424e+06	1.28605e+06	674734	763915	854524	-1.15877	-1.72415	-0.134463	1.18602	0.545912	-0.384646	-0.205553	-0.0438441
Q8WWM7	Ataxin-2-like protein OS=Homo sapiens OX=9606 GN=ATXN2L PE=1 SV=2	0.001	5	3		109218	810380	700008	161329		193256	289787	2292.35	109218	1.76068e+06	1.06616e+06	248376	2292.35	290806	289787	-7.68337	-2.10913	1.90172	1.17801	-0.92382	-7.68337	-0.69629	-0.701354
Q8IW35	Centrosomal protein of 97 kDa OS=Homo sapiens OX=9606 GN=CEP97 PE=1 SV=1	0.001	2	2	266279	110399	119261		846274	1.01543e+06	173935	1.56126e+06	367977	110399	259114	2292.35	1.30289e+06	1.35976e+06	261732	1.56126e+06	-0.827862	-2.56475	-1.33389	-8.1545	0.996165	1.0578	-1.31939	1.25717
Q6NXT6	Transmembrane anterior posterior transformation protein 1 homolog OS=Homo sapiens OX=9606 GN=TAPT1 PE=1 SV=1	0.001	2	2					385709	617829		107792	2292.35	2292.35	2292.35	2292.35	593822	827331	2292.35	107792	-6.39227	-6.39227	-6.39227	-6.39227	1.62479	2.10323	-6.39227	-0.836989
Q9Y2R4	Probable ATP-dependent RNA helicase DDX52 OS=Homo sapiens OX=9606 GN=DDX52 PE=1 SV=3	0.001	3	2			169316	215069		106563	144392	166138	2292.35	2292.35	367868	327565	2292.35	142698	217278	166138	-6.06576	-6.06576	1.26045	1.09304	-6.06576	-0.105773	0.500805	0.113646
Q32P44	Echinoderm microtubule-associated protein-like 3 OS=Homo sapiens OX=9606 GN=EML3 PE=1 SV=1	0.001	7	5	8.88651e+06	1.54383e+06	11251086	183025		206720	5.15714e+06	66970.4	1.22805e+07	1.54383e+06	2.44448e+07	278760	2292.35	276817	7.76033e+06	66970.4	1.07435	-1.91743	2.06752	-4.38684	-11.3129	-4.39693	0.412179	-6.44427
P52565	Rho GDP-dissociation inhibitor 1 OS=Homo sapiens OX=9606 GN=ARHGDIA PE=1 SV=3	0.001	7	2	323507	190288	1.54314e+06	545706	571281	423288	1.75351e+06	2.40591e+06	447061	190288	3.35273e+06	831149	879520	566823	2.63863e+06	2.40591e+06	-1.66125	-2.89354	1.24554	-0.766617	-0.685008	-1.31883	0.899994	0.766787
Q93009	Ubiquitin carboxyl-terminal hydrolase 7 OS=Homo sapiens OX=9606 GN=USP7 PE=1 SV=2	0.001	6	5	133338	214449	352791	1.47741e+06	604408	971339	594320	1.85699e+06	184263	214449	766496	2.2502e+06	930521	1.30071e+06	894317	1.85699e+06	-2.5102	-2.29133	-0.453687	1.10002	-0.173927	0.309267	-0.23118	0.822929
Q15008	26S proteasome non-ATPase regulatory subunit 6 OS=Homo sapiens OX=9606 GN=PSMD6 PE=1 SV=1	0.001	6	3	65873.4		424843	1.17143e+06	448270	795971	1.23965e+06	2.47222e+06	91031.8	2292.35	923041	1.78417e+06	690138	1.06588e+06	1.86539e+06	2.47222e+06	-3.61035	-8.92181	-0.268393	0.682397	-0.687903	-0.0608157	0.746618	1.15295
P53990	IST1 homolog OS=Homo sapiens OX=9606 GN=IST1 PE=1 SV=1	0.001	3	3	324527	90667.1	460716	959084	517411	223762	133377	47302.3	448470	90667.1	1.00098e+06	1.46075e+06	796584	299639	200702	47302.3	-0.276305	-2.58267	0.882026	1.42732	0.552509	-0.858092	-1.43626	-3.52134
O75828	Carbonyl reductase [NADPH] 3 OS=Homo sapiens OX=9606 GN=CBR3 PE=1 SV=3	0.001	4	2	2.20249e+06	318495	3.49464e+06	145165	3.36287e+06	1.22838e+06	2.00333e+06	816115	3.04367e+06	318495	7.59269e+06	221096	5.17734e+06	1.64491e+06	3.01456e+06	816115	0.157646	-3.09882	1.47644	-3.62542	0.924045	-0.730157	0.143782	-1.74132
Q5T200	Zinc finger CCCH domain-containing protein 13 OS=Homo sapiens OX=9606 GN=ZC3H13 PE=1 SV=1	0.001	6	2			345396	329811	159121		119832		2292.35	2292.35	750430	502326	244976	2292.35	180320	2292.35	-6.5236	-6.5236	1.83114	1.25205	0.216064	-6.5236	-0.22602	-6.5236
P14868	Aspartate--tRNA ligase, cytoplasmic OS=Homo sapiens OX=9606 GN=DARS PE=1 SV=2	0.001	4	3	225330	163260	397328	382649	412939	513128	238810	333984	311388	163260	863260	582801	635744	687127	359354	333984	-0.660283	-1.59182	0.8108	0.244009	0.369451	0.481581	-0.453588	-0.559214
P25685	DnaJ homolog subfamily B member 1 OS=Homo sapiens OX=9606 GN=DNAJB1 PE=1 SV=4	0.001	13	4	562504	607322	1.34366e+06	2.47167e+06	2.10847e+06	2.16135e+06	3.33493e+06	4.37884e+06	777337	607322	2.91932e+06	3.76453e+06	3.24612e+06	2.89425e+06	5.01832e+06	4.37884e+06	-1.92447	-2.28055	-0.0154528	0.351385	0.137632	-0.0278939	0.76612	0.569466
Q9BQ61	Telomerase RNA component interacting RNase OS=Homo sapiens OX=9606 GN=TRIR PE=1 SV=1	0.001	9	2	104813		223070	705622	428330	524654	517547	751195	144843	2292.35	484656	1.07471e+06	659438	702561	778791	751195	-1.9886	-7.97011	-0.246127	0.902791	0.19815	0.289535	0.438148	0.3861
P62318	Small nuclear ribonucleoprotein Sm D3 OS=Homo sapiens OX=9606 GN=SNRPD3 PE=1 SV=1	0.001	12	2	1.01782e+06	2.20985e+06	2.17067e+06	4.90681e+06	5.3704e+06	8.06792e+06	4.91222e+06	1.03141e+07	1.40654e+06	2.20985e+06	4.71615e+06	7.47341e+06	8.26805e+06	1.08037e+07	7.39177e+06	1.03141e+07	-2.22439	-1.57259	-0.478932	0.185227	0.331006	0.716912	0.169379	0.650008
P36954	DNA-directed RNA polymerase II subunit RPB9 OS=Homo sapiens OX=9606 GN=POLR2I PE=1 SV=1	0.001	6	2			171164	450838	77166.4	279021	222058	560605	2292.35	2292.35	371883	686658	118802	373635	334146	560605	-7.06192	-7.06192	0.279953	1.1647	-1.36633	0.286735	0.125585	0.872091
Q5VTL8	Pre-mRNA-splicing factor 38B OS=Homo sapiens OX=9606 GN=PRPF38B PE=1 SV=1	0.001	7	3	1.54159e+06	2.12018e+06	3.54749e+06	5.91811e+06	2.55433e+06	2.68206e+06	1.93843e+06	3.09081e+06	2.13036e+06	2.12018e+06	7.70751e+06	9.0137e+06	3.93253e+06	3.59152e+06	2.9169e+06	3.09081e+06	-1.01758	-1.02449	0.837593	1.06345	-0.133212	-0.264075	-0.564235	-0.480685
Q12874	Splicing factor 3A subunit 3 OS=Homo sapiens OX=9606 GN=SF3A3 PE=1 SV=1	0.001	6	1			291612	494237	288232	314082	347066	365358	2292.35	2292.35	633575	752757	443749	420585	522256	365358	-7.42104	-7.42104	0.689507	0.938177	0.175736	0.0983896	0.410747	-0.104698
Q6P6C2	RNA demethylase ALKBH5 OS=Homo sapiens OX=9606 GN=ALKBH5 PE=1 SV=2	0.001	3	3		91189.3	636550	661477	29198	190337	241874	252317	2292.35	91189.3	1.38301e+06	1.00748e+06	44952	254879	363965	252317	-7.53452	-2.22056	1.70224	1.24518	-3.24104	-0.737684	-0.223697	-0.75226
P25705	ATP synthase subunit alpha, mitochondrial OS=Homo sapiens OX=9606 GN=ATP5F1A PE=1 SV=1	0.001	9	3	6.87848e+06	2.73695e+06	7244018	2.54354e+06	7.65292e+06	2.8989e+06	5.58725e+06	1.6983e+06	9.50552e+06	2.73695e+06	1.57388e+07	3.87399e+06	1.17821e+07	3.8819e+06	8.40753e+06	1.6983e+06	0.400139	-1.39606	1.12763	-0.894807	0.7099	-0.891862	0.223057	-2.08454
P51858	Hepatoma-derived growth factor OS=Homo sapiens OX=9606 GN=HDGF PE=1 SV=1	0.001	10	2	1.07854e+06	721087	2.21018e+06	2.33718e+06	2.06065e+06	2.10785e+06	2.23976e+06	2.65978e+06	1.49045e+06	721087	4.80198e+06	3.55969e+06	3.1725e+06	2.82261e+06	3.37033e+06	2.65978e+06	-0.922398	-1.96991	0.76548	0.333601	0.167468	-0.0011203	0.254738	-0.0868454
Q07157	Tight junction protein ZO-1 OS=Homo sapiens OX=9606 GN=TJP1 PE=1 SV=3	0.001	7	3	712914	893013	586408	979273	49899.3	432850	350387	70294.7	985190	893013	1.27407e+06	1.4915e+06	76822.9	579626	527253	70294.7	0.418305	0.276583	0.789272	1.0166	-3.26249	-0.346975	-0.483602	-3.39061
Q9NZM5	Ribosome biogenesis protein NOP53 OS=Homo sapiens OX=9606 GN=NOP53 PE=1 SV=2	0.001	3	2			732855	816843	47232.9	359446	340506	382304	2292.35	2292.35	1.59225e+06	1.24411e+06	72717.8	481332	512385	382304	-7.86983	-7.86983	1.5702	1.21424	-2.88242	-0.155767	-0.0655709	-0.488078
Q9NUL3	Double-stranded RNA-binding protein Staufen homolog 2 OS=Homo sapiens OX=9606 GN=STAU2 PE=1 SV=2	0.001	4	3	1.47429e+06	304078	2.66807e+06	865882	1.61128e+06	697047	1.38948e+06	1.60597e+06	2.03735e+06	304078	5.79682e+06	1.3188e+06	2.48067e+06	933411	2.09085e+06	1.60597e+06	-0.0236321	-2.76781	1.48494	-0.651098	0.260405	-1.14974	0.0137637	-0.366875
Q13207	T-box transcription factor TBX2 OS=Homo sapiens OX=9606 GN=TBX2 PE=1 SV=3	0.001	6	3	345002	469972	1.54519e+06	1.8308e+06	682207	1.03109e+06	1.37546e+06	2.1046e+06	476766	469972	3.35718e+06	2.78843e+06	1.0503e+06	1.38072e+06	2.06976e+06	2.1046e+06	-1.84451	-1.86522	0.971387	0.703589	-0.705066	-0.31044	0.273596	0.29768
P55769	NHP2-like protein 1 OS=Homo sapiens OX=9606 GN=SNU13 PE=1 SV=3	0.001	7	2	332628	762794	330150	2.06698e+06	1.1672e+06	1.26835e+06	938260	1.92698e+06	459665	762794	717305	3.14816e+06	1.79698e+06	1.69843e+06	1.41187e+06	1.92698e+06	-1.69692	-0.96621	-1.05492	1.07893	0.269998	0.188628	-0.0779702	0.370763
P62829	60S ribosomal protein L23 OS=Homo sapiens OX=9606 GN=RPL23 PE=1 SV=1	0.001	7	2		651419	239998	2.65102e+06	997299	2488411	1.10536e+06	4.82078e+06	2292.35	651419	521434	4.03769e+06	1.5354e+06	3.33222e+06	1.66331e+06	4.82078e+06	-9.81898	-1.66837	-1.98947	0.963503	-0.431412	0.686455	-0.315969	1.21924
Q9UHD8	Septin-9 OS=Homo sapiens OX=9606 GN=SEPT9 PE=1 SV=2	0.001	7	3	23993.7	64737.9		44564.7	30635.8	18662.6			33157.3	64737.9	2292.35	67875.2	47165.6	24991	2292.35	2292.35	0.115772	1.08106	-3.73866	1.14933	0.624179	-0.292147	-3.73866	-3.73866
Q96J02	E3 ubiquitin-protein ligase Itchy homolog OS=Homo sapiens OX=9606 GN=ITCH PE=1 SV=2	0.001	4	3		15912.2			306032	360677		72685.5	2292.35	15912.2	2292.35	2292.35	471154	482980	2292.35	72685.5	-5.84196	-3.04672	-5.84196	-5.84196	1.84127	1.87704	-5.84196	-0.855189
O14745	Na(+)/H(+) exchange regulatory cofactor NHE-RF1 OS=Homo sapiens OX=9606 GN=SLC9A3R1 PE=1 SV=4	0.001	9	2			440691	685498	589888	597253	716997	896536	2292.35	2292.35	957474	1.04406e+06	908168	799777	1.07892e+06	896536	-8.27726	-8.27726	0.428998	0.553901	0.352724	0.169364	0.601278	0.334126
Q96FJ2	Dynein light chain 2, cytoplasmic OS=Homo sapiens OX=9606 GN=DYNLL2 PE=1 SV=1	0.001	4	1			296472				148770	1.21366e+06	2292.35	2292.35	644134	2292.35	2292.35	2292.35	223865	1.21366e+06	-6.83461	-6.83461	1.29978	-6.83461	-6.83461	-6.83461	-0.224956	2.21371
Q06787	Synaptic functional regulator FMR1 OS=Homo sapiens OX=9606 GN=FMR1 PE=1 SV=1	0.001	13	1				75302.5	73704.8	99889.5	64891.1	73232.8	2292.35	2292.35	2292.35	114691	113473	133761	97646.4	73232.8	-4.87914	-4.87914	-4.87914	0.765645	0.750238	0.987553	0.53353	0.118454
Q86XK2	F-box only protein 11 OS=Homo sapiens OX=9606 GN=FBXO11 PE=1 SV=3	0.001	3	2		89018.8			524068	463189			2292.35	89018.8	2292.35	2292.35	806833	620253	2292.35	2292.35	-6.38019	-1.10098	-6.38019	-6.38019	2.07911	1.69969	-6.38019	-6.38019
Q53EZ4	Centrosomal protein of 55 kDa OS=Homo sapiens OX=9606 GN=CEP55 PE=1 SV=3	0.001	4	3			1.37343e+06	1.49737e+06	201578		232666	477250	2292.35	2292.35	2.98401e+06	2.2806e+06	310341	2292.35	350109	477250	-8.4491	-8.4491	1.89711	1.50927	-1.36822	-8.4491	-1.19426	-0.747322
P00338	L-lactate dehydrogenase A chain OS=Homo sapiens OX=9606 GN=LDHA PE=1 SV=2	0.001	6	3	361929	886293	812769	2.28924e+06	565439	1.71564e+06	1.89772e+06	3.09803e+06	500158	886293	1.76587e+06	3.48667e+06	870526	2.29741e+06	2.85564e+06	3.09803e+06	-1.9778	-1.1524	-0.157868	0.823599	-1.17829	0.221757	0.535563	0.653101
Q9NR56	Muscleblind-like protein 1 OS=Homo sapiens OX=9606 GN=MBNL1 PE=1 SV=2	0.001	3	2	530680	1.30104e+06	1.19229e+06	746655	751394	753751	788401	566917	733358	1.30104e+06	2.59044e+06	1.13721e+06	1.15682e+06	1.00934e+06	1.18636e+06	566917	-0.72264	0.10444	1.09797	-0.0897326	-0.0650712	-0.261812	-0.0286827	-1.09402
P46379	Large proline-rich protein BAG6 OS=Homo sapiens OX=9606 GN=BAG6 PE=1 SV=2	0.001	4	2					396806	647123			2292.35	2292.35	2292.35	2292.35	610906	866558	2292.35	2292.35	-6.34545	-6.34545	-6.34545	-6.34545	1.71253	2.21688	-6.34545	-6.34545
Q6P1X5	Transcription initiation factor TFIID subunit 2 OS=Homo sapiens OX=9606 GN=TAF2 PE=1 SV=3	0.001	3	3	33887.5	240734	490526	1.32139e+06	142797	497387	105631	566575	46829.9	240734	1.06575e+06	2.01258e+06	219845	666048	158951	566575	-3.73179	-1.36985	0.776501	1.69368	-1.50081	0.0983325	-1.96871	-0.135027
Q16204	Coiled-coil domain-containing protein 6 OS=Homo sapiens OX=9606 GN=CCDC6 PE=1 SV=2	0.001	3	3		78643.6	646081	1.43244e+06		59944.6		140064	2292.35	78643.6	1.40372e+06	2.18171e+06	2292.35	80271.4	2292.35	140064	-7.7292	-2.62877	1.529	2.16521	-7.7292	-2.59922	-7.7292	-1.79609
Q13363	C-terminal-binding protein 1 OS=Homo sapiens OX=9606 GN=CTBP1 PE=1 SV=2	0.001	8	4	476064	251236	581747	4.61222e+06	1.57084e+06	571443	572834	1.29418e+06	657883	251236	1.26394e+06	7.02473e+06	2.41839e+06	765216	861985	1.29418e+06	-1.46581	-2.8546	-0.523784	1.95073	0.412335	-1.24778	-1.07598	-0.489679
P62266	40S ribosomal protein S23 OS=Homo sapiens OX=9606 GN=RPS23 PE=1 SV=3	0.001	14	2	4.64794e+06	7.55342e+06	4.11955e+06	1.15101e+07	6.15961e+06	7.68049e+06	7.57249e+06	1.18617e+07	6.42308e+06	7.55342e+06	8.9504e+06	1.75307e+07	9.48308e+06	1.02849e+07	1.13949e+07	1.18617e+07	-0.700132	-0.466266	-0.221444	0.748419	-0.138042	-0.0209413	0.126916	0.184843
P61224	Ras-related protein Rap-1b OS=Homo sapiens OX=9606 GN=RAP1B PE=1 SV=1	0.001	5	2		270615	527283	695159	656911	805471	986252	1.47591e+06	2292.35	270615	1.14561e+06	1.05878e+06	1.01135e+06	1.0786e+06	1.48409e+06	1.47591e+06	-8.68108	-1.79781	0.283993	0.170276	0.104166	0.197041	0.657453	0.649482
Q9Y285	Phenylalanine--tRNA ligase alpha subunit OS=Homo sapiens OX=9606 GN=FARSA PE=1 SV=3	0.001	3	2	43961.5			156004	325966	470659	287935	478850	60751.4	2292.35	2292.35	237605	501843	630257	433277	478850	-2.27186	-6.99988	-6.99988	-0.304285	0.774387	1.10309	0.562441	0.706723
Q9Y3C6	Peptidyl-prolyl cis-trans isomerase-like 1 OS=Homo sapiens OX=9606 GN=PPIL1 PE=1 SV=1	0.001	7	2	290255	377376	688144	1.91185e+06	670020	880363	940430	1.30263e+06	401110	377376	1.49511e+06	2.91189e+06	1.03154e+06	1.17889e+06	1.41513e+06	1.30263e+06	-1.65617	-1.74416	0.242013	1.20372	-0.293441	-0.100807	0.162704	0.0431978
Q8IWA4	Mitofusin-1 OS=Homo sapiens OX=9606 GN=MFN1 PE=1 SV=3	0.001	4	2	577615			249438	335785	315443	797214	1.11116e+06	798218	2292.35	2292.35	379912	516961	422408	1.19963e+06	1.11116e+06	0.526613	-7.9172	-7.9172	-0.544504	-0.100116	-0.391534	1.11434	1.00383
O14965	Aurora kinase A OS=Homo sapiens OX=9606 GN=AURKA PE=1 SV=2	0.001	6	1	101119			204292	444018	532529		401040	139738	2292.35	2292.35	311152	683591	713107	2292.35	401040	-1.01265	-6.94241	-6.94241	0.14224	1.27776	1.33874	-6.94241	0.508369
P27707	Deoxycytidine kinase OS=Homo sapiens OX=9606 GN=DCK PE=1 SV=1	0.001	4	3	175178		511721	268207	929397	794809	1.66381e+06	1.94571e+06	242082	2292.35	1.1118e+06	408498	1.43086e+06	1.06432e+06	2.50365e+06	1.94571e+06	-2.16897	-8.8915	0.0303531	-1.41414	0.394341	-0.0326057	1.20149	0.837751
O14818	Proteasome subunit alpha type-7 OS=Homo sapiens OX=9606 GN=PSMA7 PE=1 SV=1	0.001	6	4	160948	171296	592290	607601	393615	629923	822924	1.08262e+06	222417	171296	1.28685e+06	925420	605993	843525	1.23831e+06	1.08262e+06	-1.84141	-2.21818	0.691092	0.215431	-0.395375	0.0817542	0.635629	0.441773
P33981	Dual specificity protein kinase TTK OS=Homo sapiens OX=9606 GN=TTK PE=1 SV=2	0.001	4	2	118102				890157	1.0561e+06			163208	2292.35	2292.35	2292.35	1.37045e+06	1.41422e+06	2292.35	2292.35	-1.18049	-7.33423	-7.33423	-7.33423	1.88938	1.93473	-7.33423	-7.33423
Q8NC51	Plasminogen activator inhibitor 1 RNA-binding protein OS=Homo sapiens OX=9606 GN=SERBP1 PE=1 SV=2	0.001	15	3	2.40867e+06	829459	2.92214e+06	4.29874e+06	3.06413e+06	2.52857e+06	2.49682e+06	3.18903e+06	3.32859e+06	829459	6.34882e+06	6.54728e+06	4.71741e+06	3.386e+06	3.75714e+06	3.18903e+06	-0.269757	-2.27443	0.66182	0.706227	0.233325	-0.245088	-0.0950335	-0.331552
Q14566	DNA replication licensing factor MCM6 OS=Homo sapiens OX=9606 GN=MCM6 PE=1 SV=1	0.001	3	3			345544	259613			699423	1.82716e+06	2292.35	2292.35	750752	395409	2292.35	2292.35	1.05247e+06	1.82716e+06	-7.78151	-7.78151	0.573854	-0.351137	-7.78151	-7.78151	1.06123	1.85705
P27797	Calreticulin OS=Homo sapiens OX=9606 GN=CALR PE=1 SV=1	0.001	4	2			153741	558950		78562.4	435760	694733	2292.35	2292.35	334027	851320	2292.35	105202	655720	694733	-7.17379	-7.17379	0.0131984	1.36294	-7.17379	-1.6536	0.986314	1.06969
Q9Y4Z0	U6 snRNA-associated Sm-like protein LSm4 OS=Homo sapiens OX=9606 GN=LSM4 PE=1 SV=1	0.001	2	2	33342.5		637823	827552	231682	500837	763919	915228	46076.7	2292.35	1.38577e+06	1.26042e+06	356687	670668	1.14953e+06	915228	-3.97255	-8.30169	0.937958	0.801172	-1.02	-0.109064	0.668304	0.339469
Q8WUM4	Programmed cell death 6-interacting protein OS=Homo sapiens OX=9606 GN=PDCD6IP PE=1 SV=1	0.001	4	4	481653	137240	1.08041e+06	248210	1.22811e+06	182145	1.75354e+06	588066	665607	137240	2.34737e+06	378042	1.89075e+06	243909	2.63868e+06	588066	-0.739388	-3.01736	1.07892	-1.55551	0.766826	-2.18772	1.24769	-0.91808
Q92613	Protein Jade-3 OS=Homo sapiens OX=9606 GN=JADE3 PE=1 SV=1	0.001	3	3		64882.1					376069	620753	2292.35	64882.1	2292.35	2292.35	2292.35	2292.35	565898	620753	-6.1058	-1.28288	-6.1058	-6.1058	-6.1058	-6.1058	1.84177	1.97524
Q05655	Protein kinase C delta type OS=Homo sapiens OX=9606 GN=PRKCD PE=1 SV=2	0.001	3	2	43202.1	37000	345307	412093	170643	208451	341780	648250	59701.9	37000	750236	627647	262715	279136	514301	648250	-2.73465	-3.4249	0.916849	0.659459	-0.596998	-0.509529	0.372117	0.706056
P31949	Protein S100-A11 OS=Homo sapiens OX=9606 GN=S100A11 PE=1 SV=2	0.001	6	2	27444.3	287511	452233	991377	837860	778025	752275	1.63914e+06	37925.8	287511	982550	1.50994e+06	1.28993e+06	1.04185e+06	1.132e+06	1.63914e+06	-4.70633	-1.78397	-0.0110524	0.608834	0.381644	0.0734904	0.193223	0.727282
Q8TBB5	Kelch domain-containing protein 4 OS=Homo sapiens OX=9606 GN=KLHDC4 PE=1 SV=1	0.001	7	2	410900	419241	270048	1.15354e+06	338583	626686	530480	798478	567831	419241	586723	1.75693e+06	521269	839191	798252	798478	-0.469046	-0.90673	-0.421828	1.16047	-0.592482	0.0944911	0.0223353	0.0227447
P55854	Small ubiquitin-related modifier 3 OS=Homo sapiens OX=9606 GN=SUMO3 PE=1 SV=2	0.001	11	2	3565265	3.37313e+06	2.24274e+07	3.49148e+07	2.13202e+07	2.71143e+07	3.89138e+07	6.0906e+07	4.92691e+06	3.37313e+06	4.87272e+07	5.31777e+07	3.28237e+07	3.63085e+07	5.85564e+07	6.0906e+07	-2.92235	-3.46894	0.38362	0.509715	-0.186367	-0.0407978	0.648721	0.705478
Q9UG63	ATP-binding cassette sub-family F member 2 OS=Homo sapiens OX=9606 GN=ABCF2 PE=1 SV=2	0.001	3	3	96085.2		203805	343669	379893	350933	309734	175190	132782	2292.35	442800	523432	584867	469932	466079	175190	-1.39694	-7.25303	0.340653	0.582001	0.742108	0.42645	0.414572	-0.99708
Q86Z02	Homeodomain-interacting protein kinase 1 OS=Homo sapiens OX=9606 GN=HIPK1 PE=1 SV=1	0.001	2	2			151391	214152		84761.5	123101	248471	2292.35	2292.35	328921	326169	2292.35	113504	185239	248471	-6.04299	-6.04299	1.12178	1.10966	-6.04299	-0.413221	0.293432	0.71712
Q14974	Importin subunit beta-1 OS=Homo sapiens OX=9606 GN=KPNB1 PE=1 SV=2	0.001	3	2			147227	199683	151765	192982	515050	874741	2292.35	2292.35	319875	304132	233651	258421	775033	874741	-7.23907	-7.23907	-0.114534	-0.187346	-0.567686	-0.42232	1.16222	1.33681
Q9NR19	Acetyl-coenzyme A synthetase, cytoplasmic OS=Homo sapiens OX=9606 GN=ACSS2 PE=1 SV=1	0.001	6	4	320179			127056			1.83528e+06	2.74737e+06	442461	2292.35	2292.35	193516	2292.35	2292.35	2.76168e+06	2.74737e+06	-0.797949	-8.39053	-8.39053	-1.99105	-8.39053	-8.39053	1.84398	1.83648
Q9NQP4	Prefoldin subunit 4 OS=Homo sapiens OX=9606 GN=PFDN4 PE=1 SV=1	0.001	4	1	107859		813694	467839	461697	460082	565196	782353	149053	2292.35	1.76788e+06	712552	710810	616093	850492	782353	-2.22935	-8.2522	1.33878	0.0278248	0.0242919	-0.182023	0.283127	0.162649
P39656	Dolichyl-diphosphooligosaccharide--protein glycosyltransferase 48 kDa subunit OS=Homo sapiens OX=9606 GN=DDOST PE=1 SV=4	0.001	4	2	65234.8		202317	425791	231455	327566	286431	421579	90149.4	2292.35	439567	648510	356339	438641	431013	421579	-1.97137	-7.26878	0.314328	0.875372	0.0114927	0.311286	0.285974	0.254046
Q5M775	Cytospin-B OS=Homo sapiens OX=9606 GN=SPECC1 PE=1 SV=1	0.001	4	3			789261	1.30316e+06					2292.35	2292.35	1.7148e+06	1.9848e+06	2292.35	2292.35	2292.35	2292.35	-7.66168	-7.66168	1.88532	2.09627	-7.66168	-7.66168	-7.66168	-7.66168
P63010	AP-2 complex subunit beta OS=Homo sapiens OX=9606 GN=AP2B1 PE=1 SV=1	0.001	4	1			40789.2	172194					2292.35	2292.35	88621.3	262264	2292.35	2292.35	2292.35	2292.35	-4.3135	-4.3135	0.959255	2.52455	-4.3135	-4.3135	-4.3135	-4.3135
Q9Y237	Peptidyl-prolyl cis-trans isomerase NIMA-interacting 4 OS=Homo sapiens OX=9606 GN=PIN4 PE=1 SV=1	0.001	4	1	2.45218e+06	607763	2.05727e+06	913656	2.66917e+06	903208	2.43761e+06	1.11952e+06	3.38871e+06	607763	4.46976e+06	1.39156e+06	4.10934e+06	1.20948e+06	3.66804e+06	1.11952e+06	0.441396	-2.03776	0.840854	-0.842636	0.719565	-1.04496	0.555668	-1.15646
Q16637	Survival motor neuron protein OS=Homo sapiens OX=9606 GN=SMN1 PE=1 SV=1	0.001	4	3	290302	239925	259314	333559	302041	339937	2.05203e+06	5.04424e+06	401174	239925	563403	508034	465010	455207	3.08784e+06	5.04424e+06	-1.74595	-2.4876	-1.25601	-1.40526	-1.53292	-1.56366	1.19834	1.90638
P17096	High mobility group protein HMG-I/HMG-Y OS=Homo sapiens OX=9606 GN=HMGA1 PE=1 SV=3	0.001	8	1	508059	277242	788684	893280	538165	694455	684692	703305	702097	277242	1.71355e+06	1.36053e+06	828536	929940	1.03031e+06	703305	-0.425875	-1.7664	0.861369	0.52855	-0.18698	-0.0204078	0.127457	-0.423394
Q9NWU5	39S ribosomal protein L22, mitochondrial OS=Homo sapiens OX=9606 GN=MRPL22 PE=1 SV=1	0.001	3	3				115583	1.18605e+06	1.52064e+06	113473	166045	2292.35	2292.35	2292.35	176041	1.826e+06	2.03628e+06	170751	166045	-7.90054	-7.90054	-7.90054	-1.63761	1.7371	1.89435	-1.68162	-1.72194
P61966	AP-1 complex subunit sigma-1A OS=Homo sapiens OX=9606 GN=AP1S1 PE=1 SV=1	0.001	4	2		191850	310568		75347.7	74954.2	725363	281381	2292.35	191850	674760	2292.35	116002	100371	1.09151e+06	281381	-7.06788	-0.680877	1.13352	-7.06788	-1.4067	-1.61551	1.8274	-0.128329
Q53F19	Nuclear cap-binding protein subunit 3 OS=Homo sapiens OX=9606 GN=NCBP3 PE=1 SV=2	0.001	4	3	507634	27185.6	2.1945e+06	2.5198e+06	118012	92141.9	629825	413993	701510	27185.6	4.76792e+06	3.83783e+06	181687	123387	947743	413993	-0.971061	-5.66061	1.79376	1.48069	-2.92007	-3.47834	-0.537029	-1.73192
P24928	DNA-directed RNA polymerase II subunit RPB1 OS=Homo sapiens OX=9606 GN=POLR2A PE=1 SV=2	0.001	3	3	236137		526772	853131	488714	406619		146268	326322	2292.35	1.1445e+06	1.29938e+06	752404	544502	2292.35	146268	-0.692175	-7.8455	1.11817	1.30128	0.513034	0.0464632	-7.8455	-1.84986
P35080	Profilin-2 OS=Homo sapiens OX=9606 GN=PFN2 PE=1 SV=3	0.001	13	2	416810	207440	780453	929546	951364	1.04678e+06	1.23514e+06	1.45906e+06	575999	207440	1.69566e+06	1.41576e+06	1.46468e+06	1.40174e+06	1.85861e+06	1.45906e+06	-1.12914	-2.60251	0.428576	0.168308	0.217313	0.153944	0.560949	0.211762
P18077	60S ribosomal protein L35a OS=Homo sapiens OX=9606 GN=RPL35A PE=1 SV=2	0.001	13	3	533584	749126	1.26627e+06	2.67767e+06	1.37079e+06	2.63854e+06	1.41462e+06	2926754	737371	749126	2.75118e+06	4.07828e+06	2.11042e+06	3.53325e+06	2.12869e+06	2926754	-1.68861	-1.66579	0.210981	0.778891	-0.171544	0.571923	-0.159106	0.30023
P21860	Receptor tyrosine-protein kinase erbB-3 OS=Homo sapiens OX=9606 GN=ERBB3 PE=1 SV=1	0.001	3	2	190608	132538	973346	1.05959e+06					263405	132538	2.11475e+06	1.61383e+06	2292.35	2292.35	2292.35	2292.35	-0.972078	-1.96295	2.03306	1.64306	-7.81639	-7.81639	-7.81639	-7.81639
O43474	Krueppel-like factor 4 OS=Homo sapiens OX=9606 GN=KLF4 PE=1 SV=3	0.001	3	2			175684	176204		190986		267803	2292.35	2292.35	381702	268372	2292.35	255749	2292.35	267803	-6.01116	-6.01116	1.36832	0.860104	-6.01116	0.790598	-6.01116	0.857045
Q9Y6X2	E3 SUMO-protein ligase PIAS3 OS=Homo sapiens OX=9606 GN=PIAS3 PE=1 SV=2	0.001	7	2				1.1064e+06	432524	764914	1.25704e+06	1.9329e+06	2292.35	2292.35	2292.35	1.68512e+06	665896	1.02429e+06	1.89156e+06	1.9329e+06	-8.61828	-8.61828	-8.61828	0.903526	-0.435959	0.185299	1.07025	1.10144
P17980	26S proteasome regulatory subunit 6A OS=Homo sapiens OX=9606 GN=PSMC3 PE=1 SV=3	0.001	2	2				265505		482146		1.26902e+06	2292.35	2292.35	2292.35	404383	2292.35	645639	2292.35	1.26902e+06	-6.9896	-6.9896	-6.9896	0.473155	-6.9896	1.14816	-6.9896	2.12307
P27694	Replication protein A 70 kDa DNA-binding subunit OS=Homo sapiens OX=9606 GN=RPA1 PE=1 SV=2	0.001	4	3		289043	456353	761749	164189	358638	370620	1.54852e+06	2292.35	289043	991503	1.1602e+06	252779	480249	557699	1.54852e+06	-8.17012	-1.19181	0.586526	0.813209	-1.38521	-0.459307	-0.243603	1.22973
P62316	Small nuclear ribonucleoprotein Sm D2 OS=Homo sapiens OX=9606 GN=SNRPD2 PE=1 SV=1	0.001	13	4	2.06273e+06	2.89896e+06	5.49413e+06	8.2238e+06	7293541	9.59365e+06	5.81272e+06	1.23814e+07	2.85053e+06	2.89896e+06	1.19369e+07	1.25254e+07	1.12288e+07	1.28468e+07	8.74682e+06	1.23814e+07	-1.72556	-1.70126	0.340565	0.409995	0.252343	0.446545	-0.108034	0.39331
Q2NL82	Pre-rRNA-processing protein TSR1 homolog OS=Homo sapiens OX=9606 GN=TSR1 PE=1 SV=1	0.001	5	3	683250	407104	760364	1.35906e+06	739047	1.11111e+06	929141	1.90351e+06	944198	407104	1.65202e+06	2.06994e+06	1.13781e+06	1.48789e+06	1.39815e+06	1.90351e+06	-0.542351	-1.75604	0.264716	0.59008	-0.273257	0.113751	0.0240036	0.469152
O95983	Methyl-CpG-binding domain protein 3 OS=Homo sapiens OX=9606 GN=MBD3 PE=1 SV=1	0.001	4	1			48086.9	90381.9	33476.7	107434	58814.7	107584	2292.35	2292.35	104477	137658	51539.4	143864	88502.7	107584	-5.12106	-5.12106	0.389152	0.787058	-0.630283	0.850674	0.149764	0.431435
P54132	Bloom syndrome protein OS=Homo sapiens OX=9606 GN=BLM PE=1 SV=1	0.001	7	4	159599	173237	483056	1.1319e+06	370471	350663	530408	620697	220554	173237	1.04952e+06	1.72397e+06	570362	469571	798144	620697	-1.67292	-2.0213	0.577605	1.29361	-0.302173	-0.582707	0.182598	-0.180161
O14776	Transcription elongation regulator 1 OS=Homo sapiens OX=9606 GN=TCERG1 PE=1 SV=2	0.001	3	2		200423	505493	1.17163e+06	370987	548413	388074	722748	2292.35	200423	1.09827e+06	1.78447e+06	571157	734376	583962	722748	-8.27933	-1.82926	0.624851	1.32512	-0.318421	0.0442116	-0.286432	0.0211845
Q12899	Tripartite motif-containing protein 26 OS=Homo sapiens OX=9606 GN=TRIM26 PE=1 SV=1	0.001	2	2		82242.1				102128	375218	640199	2292.35	82242.1	2292.35	2292.35	2292.35	136759	564617	640199	-6.28798	-1.123	-6.28798	-6.28798	-6.28798	-0.389319	1.65632	1.83757
Q9Y365	START domain-containing protein 10 OS=Homo sapiens OX=9606 GN=STARD10 PE=1 SV=2	0.001	6	2	538558	515783	1.35957e+06	2.17671e+06	1.69002e+06	1.90498e+06	2.34297e+06	3.20689e+06	744245	515783	2.95389e+06	3.31528e+06	2.60189e+06	2.55095e+06	3.52563e+06	3.20689e+06	-1.70522	-2.23423	0.283547	0.450065	0.100491	0.0719692	0.538815	0.402108
Q9BQG0	Myb-binding protein 1A OS=Homo sapiens OX=9606 GN=MYBBP1A PE=1 SV=2	0.001	5	4	43392.5	150553	572331	904320	540814	754446	536382	609034	59964.9	150553	1.24348e+06	1.37734e+06	832615	1.01027e+06	807132	609034	-3.66627	-2.33819	0.707851	0.855351	0.129184	0.408209	0.0843399	-0.321942
Q9Y265	RuvB-like 1 OS=Homo sapiens OX=9606 GN=RUVBL1 PE=1 SV=1	0.001	6	3	294514	504285	2.09386e+06	2.79297e+06	782526	973746	1.20596e+06	1.52876e+06	406995	504285	4.54926e+06	4.2539e+06	1.20475e+06	1.30394e+06	1.81469e+06	1.52876e+06	-2.2573	-1.94807	1.22525	1.12841	-0.691651	-0.577504	-0.100653	-0.348021
Q9H9J4	Ubiquitin carboxyl-terminal hydrolase 42 OS=Homo sapiens OX=9606 GN=USP42 PE=1 SV=3	0.001	3	2	418540	395877	1.07631e+06	1.16852e+06	749416	538972	519247	387565	578389	395877	2.33847e+06	1.77974e+06	1.15377e+06	721734	781349	387565	-0.814368	-1.36135	1.20109	0.807189	0.181877	-0.494939	-0.38044	-1.39197
Q92754	Transcription factor AP-2 gamma OS=Homo sapiens OX=9606 GN=TFAP2C PE=1 SV=1	0.001	7	3	81783		333418	760280	485998	594663	630349	1.10883e+06	113018	2292.35	724405	1.15796e+06	748222	796310	948531	1.10883e+06	-2.6307	-8.25427	0.0495529	0.72627	0.0962229	0.186087	0.438452	0.663721
Q04726	Transducin-like enhancer protein 3 OS=Homo sapiens OX=9606 GN=TLE3 PE=1 SV=2	0.001	4	1	320789		715533	816044	457918	436925	806189	1.21224e+06	443305	2292.35	1.55461e+06	1.24289e+06	704991	585083	1.21313e+06	1.21224e+06	-0.972413	-8.56774	0.837769	0.514917	-0.30311	-0.572073	0.47995	0.478886
P13693	Translationally-controlled tumor protein OS=Homo sapiens OX=9606 GN=TPT1 PE=1 SV=1	0.001	2	2			88372.7	259364	117735	172822	115540	521553	2292.35	2292.35	192004	395030	181261	231424	173861	521553	-6.53425	-6.53425	-0.146086	0.894739	-0.229158	0.123317	-0.28929	1.29559
Q7L5D6	Golgi to ER traffic protein 4 homolog OS=Homo sapiens OX=9606 GN=GET4 PE=1 SV=1	0.001	3	2					397544	452452			2292.35	2292.35	2292.35	2292.35	612043	605876	2292.35	2292.35	-6.06957	-6.06957	-6.06957	-6.06957	1.99109	1.97648	-6.06957	-6.06957
P04843	Dolichyl-diphosphooligosaccharide--protein glycosyltransferase subunit 1 OS=Homo sapiens OX=9606 GN=RPN1 PE=1 SV=1	0.001	3	3	103860	96882	473961	240827	713646	160709	612948	483998	143527	96882	1.02976e+06	366797	1.0987e+06	215205	922347	483998	-1.92402	-2.49103	0.9189	-0.570352	1.01239	-1.33962	0.759975	-0.170334
O43707	Alpha-actinin-4 OS=Homo sapiens OX=9606 GN=ACTN4 PE=1 SV=2	0.001	7	1	313977	172606	216555	292360	300457	221049	403036	336110	433892	172606	470502	445284	462571	296005	606477	336110	0.106803	-1.22305	0.223668	0.144195	0.199142	-0.444911	0.589922	-0.261601
Q9NYH9	U3 small nucleolar RNA-associated protein 6 homolog OS=Homo sapiens OX=9606 GN=UTP6 PE=2 SV=2	0.001	2	2			325293	615179	131036	187034	480654	455146	2292.35	2292.35	706752	936962	201737	250456	723274	455146	-7.48217	-7.48217	0.786059	1.19284	-1.02267	-0.710586	0.819397	0.151184
O95833	Chloride intracellular channel protein 3 OS=Homo sapiens OX=9606 GN=CLIC3 PE=1 SV=2	0.001	2	2	160130	189565	906874	1.29509e+06	831636	1.01333e+06	1.31718e+06	1.74757e+06	221287	189565	1.97033e+06	1.97251e+06	1.28035e+06	1.35695e+06	1.98205e+06	1.74757e+06	-2.59833	-2.82155	0.556122	0.557719	-0.0657754	0.0180485	0.564677	0.383036
P01024	Complement C3 OS=Homo sapiens OX=9606 GN=C3 PE=1 SV=2	0.001	3	2		851444			260028				2292.35	851444	2292.35	2292.35	400328	2292.35	2292.35	2292.35	-6.10869	2.42825	-6.10869	-6.10869	1.33952	-6.10869	-6.10869	-6.10869
O14980	Exportin-1 OS=Homo sapiens OX=9606 GN=XPO1 PE=1 SV=1	0.001	5	3			223912	423579	173251	71579.4	474923	786006	2292.35	2292.35	486485	645141	266731	95851.4	714651	786006	-7.35365	-7.35365	0.37577	0.782988	-0.491242	-1.96775	0.930613	1.06791
Q9Y3T9	Nucleolar complex protein 2 homolog OS=Homo sapiens OX=9606 GN=NOC2L PE=1 SV=4	0.001	4	3	947532	104538	813212	1.60441e+06	399887	594173	424368	1.1761e+06	1.30941e+06	104538	1.76684e+06	2.44363e+06	615650	795653	638577	1.1761e+06	0.243177	-3.40364	0.675426	1.14328	-0.845561	-0.475532	-0.79281	0.0882707
Q96CV9	Optineurin OS=Homo sapiens OX=9606 GN=OPTN PE=1 SV=3	0.001	4	3						107050	1.44526e+06	675433	2292.35	2292.35	2292.35	2292.35	2292.35	143350	2.17479e+06	675433	-7.35634	-7.35634	-7.35634	-7.35634	-7.35634	-1.38977	2.53349	0.846502
P49069	Calcium signal-modulating cyclophilin ligand OS=Homo sapiens OX=9606 GN=CAMLG PE=1 SV=1	0.001	2	1					467073	645263			2292.35	2292.35	2292.35	2292.35	719086	864068	2292.35	2292.35	-6.44424	-6.44424	-6.44424	-6.44424	1.84896	2.11394	-6.44424	-6.44424
O14974	Protein phosphatase 1 regulatory subunit 12A OS=Homo sapiens OX=9606 GN=PPP1R12A PE=1 SV=1	0.001	3	2		102729	924947	1.04104e+06		73117.4		118214	2292.35	102729	2.0096e+06	1.58557e+06	2292.35	97911.1	2292.35	118214	-7.74014	-2.25427	2.03572	1.69382	-7.74014	-2.32357	-7.74014	-2.05171
O00291	Huntingtin-interacting protein 1 OS=Homo sapiens OX=9606 GN=HIP1 PE=1 SV=5	0.001	2	2	43294.3	24211		98619.5	51551.9	45588.5	439584	1.18618e+06	59829.3	24211	2292.35	150204	79367.2	61047.2	661475	1.18618e+06	-2.21656	-3.52174	-6.92251	-0.888552	-1.80887	-2.18748	1.25021	2.09277
Q9H5N1	Rab GTPase-binding effector protein 2 OS=Homo sapiens OX=9606 GN=RABEP2 PE=1 SV=2	0.001	3	2			147864	157026					2292.35	2292.35	321259	239162	2292.35	2292.35	2292.35	2292.35	-4.96852	-4.96852	2.16225	1.7365	-4.96852	-4.96852	-4.96852	-4.96852
Q96C57	Protein CUSTOS OS=Homo sapiens OX=9606 GN=CUSTOS PE=1 SV=2	0.001	3	3		205415	171768	676501		158150		119443	2292.35	205415	373195	1.03036e+06	2292.35	211778	2292.35	119443	-6.73026	-0.244688	0.616697	2.08184	-6.73026	-0.200677	-6.73026	-1.0269
Q96F86	Enhancer of mRNA-decapping protein 3 OS=Homo sapiens OX=9606 GN=EDC3 PE=1 SV=1	0.001	3	3			615804	673322			99084.2		2292.35	2292.35	1.33794e+06	1.02552e+06	2292.35	2292.35	149099	2292.35	-7.10468	-7.10468	2.08429	1.70063	-7.10468	-7.10468	-1.08138	-7.10468
P24941	Cyclin-dependent kinase 2 OS=Homo sapiens OX=9606 GN=CDK2 PE=1 SV=2	0.001	5	2				377494	77470.9	247868	428814	582157	2292.35	2292.35	2292.35	574951	119271	331918	645267	582157	-6.94556	-6.94556	-6.94556	1.02491	-1.24429	0.232296	1.19136	1.04288
P61026	Ras-related protein Rab-10 OS=Homo sapiens OX=9606 GN=RAB10 PE=1 SV=1	0.001	10	1					301516		352869	511710	2292.35	2292.35	2292.35	2292.35	464201	2292.35	530987	511710	-6.37147	-6.37147	-6.37147	-6.37147	1.29031	-6.37147	1.48424	1.43088
Q14204	Cytoplasmic dynein 1 heavy chain 1 OS=Homo sapiens OX=9606 GN=DYNC1H1 PE=1 SV=5	0.001	6	3		21031.6		206797	1.20215e+06	1.43603e+06	149387	485929	2292.35	21031.6	2292.35	314966	1.85078e+06	1.92298e+06	224794	485929	-8.0395	-4.84184	-8.0395	-0.93728	1.61758	1.6728	-1.42387	-0.31173
O15269	Serine palmitoyltransferase 1 OS=Homo sapiens OX=9606 GN=SPTLC1 PE=1 SV=1	0.001	5	3	127014	55377.7	490324	648564	181211	93673.4	90167.9	104353	175524	55377.7	1.06531e+06	987809	278985	125437	135682	104353	-1.06041	-2.7247	1.54112	1.43215	-0.391893	-1.54511	-1.43185	-1.8106
P62191	26S proteasome regulatory subunit 4 OS=Homo sapiens OX=9606 GN=PSMC1 PE=1 SV=1	0.001	4	2	13272.5		70210.2	89566.3	221128	180463	151103	326814	18341.5	2292.35	152543	136416	340440	241657	227376	326814	-3.30069	-6.3009	-0.244656	-0.405864	0.913524	0.419086	0.331202	0.854594
Q86YP4	Transcriptional repressor p66-alpha OS=Homo sapiens OX=9606 GN=GATAD2A PE=1 SV=1	0.001	3	1				325537		228854		234790	2292.35	2292.35	2292.35	495816	2292.35	306457	2292.35	234790	-5.83732	-5.83732	-5.83732	1.91952	-5.83732	1.2254	-5.83732	0.841083
Q15843	NEDD8 OS=Homo sapiens OX=9606 GN=NEDD8 PE=1 SV=1	0.001	5	1	248745	247884	658754	1.61654e+06	585831	1.4658e+06	793976	2.70941e+06	343746	247884	1.43125e+06	2.46211e+06	901921	1.96284e+06	1.19475e+06	2.70941e+06	-2.03294	-2.50462	0.0249217	0.807538	-0.641282	0.480591	-0.235642	0.945623
O15078	Centrosomal protein of 290 kDa OS=Homo sapiens OX=9606 GN=CEP290 PE=1 SV=2	0.001	11	2	6.21539e+06	692736	6.43697e+06	1.54302e+06	4745176	1.52544e+06	3380473	1043023	8.58918e+06	692736	1.39854e+07	2.35013e+06	7.30548e+06	2.04271e+06	5.08684e+06	1043023	0.741613	-2.89053	1.44494	-1.12817	0.508071	-1.33042	-0.0141367	-2.30014
Q14160	Protein scribble homolog OS=Homo sapiens OX=9606 GN=SCRIB PE=1 SV=4	0.001	3	2	180230		241050	778247		372667	385278	445307	249064	2292.35	523722	1.18533e+06	2292.35	499035	579756	445307	-0.807315	-7.57086	0.264971	1.44338	-7.57086	0.195313	0.411617	0.0309707
P61081	NEDD8-conjugating enzyme Ubc12 OS=Homo sapiens OX=9606 GN=UBE2M PE=1 SV=1	0.001	12	3	178190		1.44884e+06	2.51576e+06	973211	1.22257e+06	1.34345e+06	1.54898e+06	246245	2292.35	3.14785e+06	3.83168e+06	1.49832e+06	1.63713e+06	2.02158e+06	1.54898e+06	-2.82238	-9.5695	0.853821	1.13743	-0.217205	-0.0893749	0.214941	-0.169226
Q92878	DNA repair protein RAD50 OS=Homo sapiens OX=9606 GN=RAD50 PE=1 SV=1	0.001	4	3	518156	43946	1.448e+06	432001	1.02979e+06	288538	1.76602e+06	455817	716051	43946	3.14602e+06	657969	1.58542e+06	386380	2.65746e+06	455817	-0.752256	-4.77851	1.38314	-0.874299	0.394478	-1.6423	1.13966	-1.40386
Q92785	Zinc finger protein ubi-d4 OS=Homo sapiens OX=9606 GN=DPF2 PE=1 SV=2	0.001	4	1		114125					129284	432758	2292.35	114125	2292.35	2292.35	2292.35	2292.35	194543	432758	-5.35946	0.278183	-5.35946	-5.35946	-5.35946	-5.35946	1.04765	2.20113
Q9HAV4	Exportin-5 OS=Homo sapiens OX=9606 GN=XPO5 PE=1 SV=1	0.001	4	3		212509	60586.3	909774	342216	245242	520553	1.16452e+06	2292.35	212509	131634	1.38565e+06	526861	328403	783314	1.16452e+06	-7.95012	-1.41556	-2.10656	1.2894	-0.105665	-0.787623	0.466503	1.03857
O75955	Flotillin-1 OS=Homo sapiens OX=9606 GN=FLOT1 PE=1 SV=3	0.001	5	2	165047	247536	259595	123008	172969	135142	142721	343858	228082	247536	564014	187349	266296	180967	214762	343858	-0.291268	-0.173188	1.01491	-0.575094	-0.0677954	-0.625094	-0.378082	0.30099
Q9UJU6	Drebrin-like protein OS=Homo sapiens OX=9606 GN=DBNL PE=1 SV=1	0.001	5	3	168000			105788			307720	467526	232163	2292.35	2292.35	161122	2292.35	2292.35	463048	467526	0.478503	-6.18366	-6.18366	-0.0484834	-6.18366	-6.18366	1.47453	1.48841
P53367	Arfaptin-1 OS=Homo sapiens OX=9606 GN=ARFIP1 PE=1 SV=2	0.001	3	2	96850.2		148385			370112			133839	2292.35	322392	2292.35	2292.35	495614	2292.35	2292.35	0.152505	-5.71502	1.42082	-5.71502	-5.71502	2.04122	-5.71502	-5.71502
Q13405	39S ribosomal protein L49, mitochondrial OS=Homo sapiens OX=9606 GN=MRPL49 PE=1 SV=1	0.001	3	2	266192		504086	186422	669232	675279	589178	39699.8	367857	2292.35	1.09521e+06	283934	1.03032e+06	904262	886579	39699.8	-0.6476	-7.97377	0.926391	-1.02119	0.83828	0.649997	0.621506	-3.85954
Q8WVK2	U4/U6.U5 small nuclear ribonucleoprotein 27 kDa protein OS=Homo sapiens OX=9606 GN=SNRNP27 PE=1 SV=1	0.001	3	2	434843	124399	258625	316566	381448	177943	156713	564612	600918	124399	561906	482153	587261	238283	235817	564612	0.501681	-1.77051	0.404842	0.184002	0.468514	-0.832813	-0.84782	0.41177
Q9NSB4	Keratin, type II cuticular Hb2 OS=Homo sapiens OX=9606 GN=KRT82 PE=3 SV=3	0.001	21	2	421051	793487	644444	1.24932e+06	963309	979598	1.02071e+06	1.63232e+06	581858	793487	1.40016e+06	1.9028e+06	1.48307e+06	1.31177e+06	1.53594e+06	1.63232e+06	-1.19288	-0.745338	0.0739749	0.516508	0.15697	-0.0200978	0.207504	0.295304
Q1MSJ5	Centrosome and spindle pole-associated protein 1 OS=Homo sapiens OX=9606 GN=CSPP1 PE=1 SV=4	0.001	4	3		141770	139554		123383			556499	2292.35	141770	303205	2292.35	189955	2292.35	2292.35	556499	-6.03271	-0.0821271	1.01461	-6.03271	0.339978	-6.03271	-6.03271	1.8907
P46940	Ras GTPase-activating-like protein IQGAP1 OS=Homo sapiens OX=9606 GN=IQGAP1 PE=1 SV=1	0.001	4	2	127040	298301		881998	458806	497609	204335	728918	175559	298301	2292.35	1.34335e+06	706359	666345	307478	728918	-1.59015	-0.825339	-7.84913	1.34565	0.418294	0.334162	-0.781625	0.463648
P49642	DNA primase small subunit OS=Homo sapiens OX=9606 GN=PRIM1 PE=1 SV=1	0.001	3	2			69206	91454.4			484323	774329	2292.35	2292.35	150361	139292	2292.35	2292.35	728796	774329	-6.61851	-6.61851	-0.583051	-0.693378	-6.61851	-6.61851	1.69403	1.78146
P50991	T-complex protein 1 subunit delta OS=Homo sapiens OX=9606 GN=CCT4 PE=1 SV=4	0.001	6	3			383977	712771	788846	501894	732595	1.43797e+06	2292.35	2292.35	834254	1.0856e+06	1.21447e+06	672084	1.10239e+06	1.43797e+06	-8.43602	-8.43602	0.0714949	0.451429	0.613268	-0.240351	0.473569	0.856966
Q96A35	39S ribosomal protein L24, mitochondrial OS=Homo sapiens OX=9606 GN=MRPL24 PE=1 SV=1	0.001	3	2					876544	1.28519e+06			2292.35	2292.35	2292.35	2292.35	1.34949e+06	1.72099e+06	2292.35	2292.35	-7.39387	-7.39387	-7.39387	-7.39387	1.8075	2.15832	-7.39387	-7.39387
P56545	C-terminal-binding protein 2 OS=Homo sapiens OX=9606 GN=CTBP2 PE=1 SV=1	0.001	7	2			721972	1100080	547788	769066	1.04829e+06	1.53038e+06	2292.35	2292.35	1.5686e+06	1.6755e+06	843352	1.02985e+06	1.57744e+06	1.53038e+06	-8.8098	-8.8098	0.608638	0.70375	-0.286635	0.00159471	0.616744	0.573047
A8MWD9	Putative small nuclear ribonucleoprotein G-like protein 15 OS=Homo sapiens OX=9606 GN=SNRPGP15 PE=5 SV=2	0.001	4	1	21005.6	28948.2	508157	685886	829852	1.03982e+06	945465	1.64622e+06	29028.1	28948.2	1.10405e+06	1.04465e+06	1.27761e+06	1.39241e+06	1.42271e+06	1.64622e+06	-5.09657	-5.10055	0.152649	0.0728612	0.363281	0.487423	0.518479	0.728998
Q9Y2X9	Zinc finger protein 281 OS=Homo sapiens OX=9606 GN=ZNF281 PE=1 SV=1	0.001	4	1				162605				368276	2292.35	2292.35	2292.35	247658	2292.35	2292.35	2292.35	368276	-5.10167	-5.10167	-5.10167	1.65371	-5.10167	-5.10167	-5.10167	2.22615
Q02543	60S ribosomal protein L18a OS=Homo sapiens OX=9606 GN=RPL18A PE=1 SV=2	0.001	9	2	667833	987977	414046	1.82171e+06	1.24752e+06	1.84588e+06	1.99486e+06	2.93436e+06	922892	987977	899583	2.77459e+06	1.92063e+06	2.47181e+06	3.00181e+06	2.93436e+06	-1.10796	-1.00964	-1.14486	0.480081	-0.0506129	0.313376	0.593639	0.560852
O75821	Eukaryotic translation initiation factor 3 subunit G OS=Homo sapiens OX=9606 GN=EIF3G PE=1 SV=2	0.001	4	3	156291	160670	392995	816902	261451	326600	235956	371195	215982	160670	853847	1.2442e+06	402520	437349	355061	371195	-1.22566	-1.65248	0.757401	1.30057	-0.327518	-0.207794	-0.508511	-0.444401
P04844	Dolichyl-diphosphooligosaccharide--protein glycosyltransferase subunit 2 OS=Homo sapiens OX=9606 GN=RPN2 PE=1 SV=3	0.001	3	2			44626.4	83813.8	119791	96638.8		89043.4	2292.35	2292.35	96958.1	127654	184425	129408	2292.35	89043.4	-5.11234	-5.11234	0.290116	0.686926	1.21772	0.706614	-5.11234	0.167264
O00463	TNF receptor-associated factor 5 OS=Homo sapiens OX=9606 GN=TRAF5 PE=1 SV=2	0.001	2	1	3.84108e+06	869410	4185851	886477	3.19741e+06	1.45367e+06	2702830	1.20193e+06	5.30807e+06	869410	9.09445e+06	1.35017e+06	4.9226e+06	1.9466e+06	4.06714e+06	1.20193e+06	0.562178	-2.0479	1.33898	-1.41287	0.453409	-0.885058	0.178006	-1.58065
Q5VT25	Serine/threonine-protein kinase MRCK alpha OS=Homo sapiens OX=9606 GN=CDC42BPA PE=1 SV=1	0.001	2	2	107220		137969		854325	1.02736e+06	65010.9	125376	148170	2292.35	299760	2292.35	1.31528e+06	1.37573e+06	97826.6	125376	-1.50603	-7.5203	-0.489466	-7.5203	1.64403	1.70885	-2.10498	-1.74702
Q9Y263	Phospholipase A-2-activating protein OS=Homo sapiens OX=9606 GN=PLAA PE=1 SV=2	0.001	4	1			138598	127816	105821	121593	217262	194996	2292.35	2292.35	301126	194673	162917	162825	326929	194996	-6.19983	-6.19983	0.837566	0.208251	-0.0486636	-0.0494847	0.956174	0.21064
P02786	Transferrin receptor protein 1 OS=Homo sapiens OX=9606 GN=TFRC PE=1 SV=2	0.001	3	3	360925	808757	38540.5	115294	110232	72431.8	49135	129847	498770	808757	83735.7	175601	169709	96993	73937	129847	0.969753	1.66709	-1.60471	-0.536322	-0.585562	-1.39267	-1.78425	-0.971808
O95391	Pre-mRNA-splicing factor SLU7 OS=Homo sapiens OX=9606 GN=SLU7 PE=1 SV=2	0.001	3	2	97776.2	103051	357036	475086	128383	193238	119597	343018	135119	103051	775720	723590	197653	258764	179966	343018	-1.32965	-1.72052	1.19166	1.09129	-0.780913	-0.392242	-0.916157	0.0144048
Q9Y262	Eukaryotic translation initiation factor 3 subunit L OS=Homo sapiens OX=9606 GN=EIF3L PE=1 SV=1	0.001	5	2	85103.4	187669	248160	453690	160076	165218	226971	195513	117606	187669	539169	691001	246446	221243	341540	195513	-1.4329	-0.75867	0.763876	1.12183	-0.365594	-0.521232	0.10519	-0.6996
P49588	Alanine--tRNA ligase, cytoplasmic OS=Homo sapiens OX=9606 GN=AARS PE=1 SV=2	0.001	4	2	464685	1.13089e+06	293194	632461	499308	703858		760536	642158	1.13089e+06	637013	963283	768714	942532	2292.35	760536	-0.186799	0.629662	-0.198405	0.398231	0.0727176	0.366812	-8.31676	0.057288
Q9NR31	GTP-binding protein SAR1a OS=Homo sapiens OX=9606 GN=SAR1A PE=1 SV=1	0.001	2	2	110809	64106.2	201686	172639	138062	205943		723845	153129	64106.2	438197	262942	212555	275777	2292.35	723845	-0.79996	-2.05617	0.716873	-0.0199618	-0.326869	0.0487962	-6.86173	1.44098
P41240	Tyrosine-protein kinase CSK OS=Homo sapiens OX=9606 GN=CSK PE=1 SV=1	0.001	2	2	540220	128172	784043	722167	648241	628943	1.07403e+06	1.06435e+06	746541	128172	1.70346e+06	1.09991e+06	998005	842214	1.61617e+06	1.06435e+06	-0.457125	-2.99927	0.733053	0.101969	-0.0382987	-0.283159	0.657159	0.0545615
P62888	60S ribosomal protein L30 OS=Homo sapiens OX=9606 GN=RPL30 PE=1 SV=2	0.001	4	1	941167	1.03272e+06	295055	2.92408e+06	174155	1.64114e+06	2.41054e+06	3.0802e+06	1.30062e+06	1.03272e+06	641057	4.45357e+06	268121	2.19764e+06	3.62732e+06	3.0802e+06	-0.674021	-1.00678	-1.6947	1.10174	-2.95226	0.0827352	0.805685	0.569803
O75531	Barrier-to-autointegration factor OS=Homo sapiens OX=9606 GN=BANF1 PE=1 SV=1	0.001	3	2	258998	55428.4	425302	165435	314301	461831	193740	1.17181e+06	357915	55428.4	924038	251969	483885	618435	291535	1.17181e+06	-0.537164	-3.22808	0.831171	-1.04353	-0.102115	0.251841	-0.833111	1.17388
Q8N806	Putative E3 ubiquitin-protein ligase UBR7 OS=Homo sapiens OX=9606 GN=UBR7 PE=1 SV=2	0.001	5	2	472923		318344	607538	1.63328e+06	1.78692e+06		282571	653542	2292.35	691654	925324	2.51453e+06	2.39286e+06	2292.35	282571	-0.513802	-8.66911	-0.432032	-0.0121237	1.43013	1.35858	-8.66911	-1.72347
Q04917	14-3-3 protein eta OS=Homo sapiens OX=9606 GN=YWHAH PE=1 SV=4	0.001	5	1			459337	587398	616168	716657			2292.35	2292.35	997985	894648	948627	959671	2292.35	2292.35	-7.69878	-7.69878	1.06726	0.909563	0.994084	1.01078	-7.69878	-7.69878
P62913	60S ribosomal protein L11 OS=Homo sapiens OX=9606 GN=RPL11 PE=1 SV=2	0.001	14	2	543695	3.25999e+06	4.18036e+06	8.34281e+06	5.89644e+06	7.17242e+06	7.15243e+06	1.16188e+07	751344	3.25999e+06	9.08253e+06	1.27067e+07	9.07792e+06	9.60454e+06	1.07628e+07	1.16188e+07	-3.47562	-1.3583	0.119925	0.604347	0.119192	0.200547	0.364809	0.475215
P69905	Hemoglobin subunit alpha OS=Homo sapiens OX=9606 GN=HBA1 PE=1 SV=2	0.001	3	2	486680	334073	69622.5	505837	700514	202227	1.29962e+06	706346	672553	334073	151266	770426	1.07848e+06	270801	1.95564e+06	706346	-0.142642	-1.15213	-2.2952	0.0533657	0.538639	-1.45506	1.39728	-0.071915
Q8N9T8	Protein KRI1 homolog OS=Homo sapiens OX=9606 GN=KRI1 PE=1 SV=3	0.001	3	2	1.60863e+06	491157	1.83852e+06	744406	1.5438e+06	698670	619350	444203	2.223e+06	491157	3.99449e+06	1.13378e+06	2.37677e+06	935584	931980	444203	0.505084	-1.67317	1.35058	-0.46628	0.601578	-0.743486	-0.749055	-1.81814
Q7Z2W4	Zinc finger CCCH-type antiviral protein 1 OS=Homo sapiens OX=9606 GN=ZC3HAV1 PE=1 SV=3	0.001	2	2				291141	118972	185969	370947	454640	2292.35	2292.35	2292.35	443428	183165	249030	558191	454640	-6.6914	-6.6914	-6.6914	0.904322	-0.371234	0.0719445	1.23638	0.940346
P00966	Argininosuccinate synthase OS=Homo sapiens OX=9606 GN=ASS1 PE=1 SV=2	0.001	4	3	588856	849138		42346.9	2118860	2.70691e+06	176303	463717	813752	849138	2292.35	64497.3	3.26211e+06	3.62481e+06	265296	463717	-0.521628	-0.460218	-8.99324	-4.17891	1.48152	1.63362	-2.13861	-1.33297
P55317	Hepatocyte nuclear factor 3-alpha OS=Homo sapiens OX=9606 GN=FOXA1 PE=1 SV=2	0.001	3	1			264967	138971	408482	521853	509406	316523	2292.35	2292.35	575684	211663	628882	698810	766540	316523	-7.44824	-7.44824	0.524066	-0.919443	0.651579	0.803689	0.937151	-0.3389
Q3MHD2	Protein LSM12 homolog OS=Homo sapiens OX=9606 GN=LSM12 PE=1 SV=2	0.001	4	1			582379	552113	209483	179525	475877	898277	2292.35	2292.35	1.26531e+06	840908	322511	240400	716086	898277	-7.86929	-7.86929	1.23916	0.649688	-0.732913	-1.15682	0.417874	0.744901
O95238	SAM pointed domain-containing Ets transcription factor OS=Homo sapiens OX=9606 GN=SPDEF PE=1 SV=1	0.001	2	2			33737.1	72480.4		84183.9	679844	1490614	2292.35	2292.35	73299.4	110393	2292.35	112730	1.02301e+06	1490614	-7.26308	-7.26308	-2.26418	-1.6734	-7.26308	-1.64317	1.5387	2.08179
O75683	Surfeit locus protein 6 OS=Homo sapiens OX=9606 GN=SURF6 PE=1 SV=3	0.001	5	2			183933	199144	217463	120129			2292.35	2292.35	399625	303310	334797	160863	2292.35	2292.35	-6.04129	-6.04129	1.40438	1.00652	1.14902	0.091569	-6.04129	-6.04129
Q9BYG5	Partitioning defective 6 homolog beta OS=Homo sapiens OX=9606 GN=PARD6B PE=1 SV=1	0.001	4	3	87035.5	33319.2	274313	314168	250211	326052	746749	1.57885e+06	120276	33319.2	595990	478501	385214	436614	1.12369e+06	1.57885e+06	-2.30425	-4.15618	0.00468884	-0.312079	-0.624941	-0.444242	0.919569	1.4102
Q52LJ0	Protein FAM98B OS=Homo sapiens OX=9606 GN=FAM98B PE=1 SV=1	0.001	8	2	908804	1.42019e+06	1.77977e+06	907594	1.60668e+06	957509	1.65033e+06	1.02851e+06	1.2559e+06	1.42019e+06	3.86685e+06	1.38233e+06	2.47358e+06	1.28219e+06	2.48337e+06	1.02851e+06	-0.59661	-0.419241	1.02583	-0.458225	0.381275	-0.566711	0.386971	-0.884775
Q9Y316	Protein MEMO1 OS=Homo sapiens OX=9606 GN=MEMO1 PE=1 SV=1	0.001	6	2	83086.4	165566	369026	524778	345150	380985	667049	969330	114819	165566	801769	799275	531379	510175	1.00376e+06	969330	-2.41419	-1.88615	0.389634	0.38514	-0.203811	-0.26256	0.713786	0.663435
P12814	Alpha-actinin-1 OS=Homo sapiens OX=9606 GN=ACTN1 PE=1 SV=2	0.001	2	1			64531.4	162507			161706		2292.35	2292.35	140205	247509	2292.35	2292.35	243331	2292.35	-5.13074	-5.13074	0.803828	1.62377	-5.13074	-5.13074	1.59921	-5.13074
Q9HAZ1	Dual specificity protein kinase CLK4 OS=Homo sapiens OX=9606 GN=CLK4 PE=1 SV=1	0.001	3	1			123235	87461	76149.2	45964.8	24412	30463.6	2292.35	2292.35	267748	133209	117236	61551.1	36734.6	30463.6	-5.15085	-5.15085	1.71705	0.709869	0.525592	-0.403969	-1.14862	-1.41867
Q8TAP9	M-phase-specific PLK1-interacting protein OS=Homo sapiens OX=9606 GN=MPLKIP PE=1 SV=1	0.001	3	2	60693.2		362766	135024	299026	261730	487337	429244	83873.2	2292.35	788168	205651	460368	350480	733332	429244	-2.18607	-7.37938	1.04615	-0.89215	0.270439	-0.123015	0.942117	0.169448
Q13951	Core-binding factor subunit beta OS=Homo sapiens OX=9606 GN=CBFB PE=1 SV=2	0.001	2	2			153929	690610	205906	249452	782216	1.05775e+06	2292.35	2292.35	334436	1.05185e+06	317004	334039	1.17706e+06	1.05775e+06	-7.86546	-7.86546	-0.676704	0.976421	-0.753935	-0.678417	1.13868	0.984499
Q8WXX5	DnaJ homolog subfamily C member 9 OS=Homo sapiens OX=9606 GN=DNAJC9 PE=1 SV=1	0.001	5	2	112462		230693	349423	319357	251133	383888	388531	155414	2292.35	501219	532196	491669	336291	577664	388531	-1.26368	-7.34682	0.425649	0.512164	0.397895	-0.150082	0.630439	0.0582358
Q86U70	LIM domain-binding protein 1 OS=Homo sapiens OX=9606 GN=LDB1 PE=1 SV=2	0.001	3	2	117035	244148	747751	1.24331e+06	302468	474525	897200	1.3818e+06	161733	244148	1.62461e+06	1.89365e+06	465667	635433	1.35008e+06	1.3818e+06	-2.58384	-1.98969	0.744573	0.965647	-1.05815	-0.609709	0.477525	0.511028
P50454	Serpin H1 OS=Homo sapiens OX=9606 GN=SERPINH1 PE=1 SV=2	0.001	2	2	105719							896786	146095	2292.35	2292.35	2292.35	2292.35	2292.35	2292.35	896786	0.145499	-5.84843	-5.84843	-5.84843	-5.84843	-5.84843	-5.84843	2.76336
Q9NQX4	Unconventional myosin-Vc OS=Homo sapiens OX=9606 GN=MYO5C PE=1 SV=2	0.001	2	2				136959	515604	822193	468987	968489	2292.35	2292.35	2292.35	208599	793803	1.10099e+06	705720	968489	-7.68905	-7.68905	-7.68905	-1.18129	0.746758	1.21871	0.577072	1.03371
Q9Y5J1	U3 small nucleolar RNA-associated protein 18 homolog OS=Homo sapiens OX=9606 GN=UTP18 PE=1 SV=3	0.001	4	1	928854		617003	626341	839977	627519	774342	559667	1.2836e+06	2292.35	1.34054e+06	953962	1.29319e+06	840307	1.16521e+06	559667	0.465134	-8.66402	0.52775	0.0369395	0.475873	-0.146077	0.325523	-0.732424
Q8NEJ9	Neuroguidin OS=Homo sapiens OX=9606 GN=NGDN PE=1 SV=1	0.001	3	2	55854.9			513151			124366		77187	2292.35	2292.35	781566	2292.35	2292.35	187143	2292.35	-0.775961	-5.84942	-5.84942	2.56398	-5.84942	-5.84942	0.501751	-5.84942
O00488	Zinc finger protein 593 OS=Homo sapiens OX=9606 GN=ZNF593 PE=1 SV=2	0.001	2	1		67987.7	368259		127651	158425	258600	287012	2292.35	67987.7	800103	2292.35	196526	212146	389134	287012	-6.73796	-1.84759	1.70925	-6.73796	-0.316215	-0.20588	0.669332	0.230177
Q14165	Malectin OS=Homo sapiens OX=9606 GN=MLEC PE=1 SV=1	0.001	3	2	227409			282920	184257		593127	803165	314262	2292.35	2292.35	430908	283674	2292.35	892521	803165	-0.119607	-7.2186	-7.2186	0.335807	-0.267336	-7.2186	1.38631	1.23412
Q9UNX4	WD repeat-containing protein 3 OS=Homo sapiens OX=9606 GN=WDR3 PE=1 SV=1	0.001	3	3	2.13281e+06	283532	2.64793e+06	904565	1.78758e+06	506310	1.9447e+06	1.12397e+06	2.94737e+06	283532	5.75306e+06	1.37772e+06	2.75208e+06	677996	2.92633e+06	1.12397e+06	0.402219	-2.97563	1.36712	-0.694931	0.303312	-1.71786	0.391883	-0.988602
P28066	Proteasome subunit alpha type-5 OS=Homo sapiens OX=9606 GN=PSMA5 PE=1 SV=3	0.001	4	2		135453		230886			1181859	2.18483e+06	2292.35	135453	2292.35	351656	2292.35	2292.35	1.77843e+06	2.18483e+06	-7.92585	-2.04103	-7.92585	-0.664656	-7.92585	-7.92585	1.67371	1.97063
O75665	Oral-facial-digital syndrome 1 protein OS=Homo sapiens OX=9606 GN=OFD1 PE=1 SV=1	0.001	3	2	847821	397117	1.23836e+06	552275		384972	881201	453575	1.17162e+06	397117	2.69054e+06	841154	2292.35	515514	1.32601e+06	453575	0.341407	-1.21947	1.54079	-0.136658	-8.65606	-0.843017	0.519989	-1.02769
P51452	Dual specificity protein phosphatase 3 OS=Homo sapiens OX=9606 GN=DUSP3 PE=1 SV=1	0.001	3	2			106257	466212	134870	132668	477470	667049	2292.35	2292.35	230861	710074	207640	177654	718484	667049	-7.21062	-7.21062	-0.556573	1.06437	-0.709509	-0.934523	1.08136	0.974197
P48729	Casein kinase I isoform alpha OS=Homo sapiens OX=9606 GN=CSNK1A1 PE=1 SV=2	0.001	5	2		116740	142467	393271	243949	362337	416483	832633	2292.35	116740	309533	598980	375574	485203	626713	832633	-7.51211	-1.84179	-0.434992	0.517423	-0.155987	0.213504	0.58272	0.992596
P55072	Transitional endoplasmic reticulum ATPase OS=Homo sapiens OX=9606 GN=VCP PE=1 SV=4	0.001	8	3		186192	24538.8	329076	550646	471327	421919	530236	2292.35	186192	53314.5	501206	847752	631151	634893	530236	-7.52898	-1.18516	-2.98935	0.243451	1.00169	0.576034	0.584561	0.324683
Q9Y266	Nuclear migration protein nudC OS=Homo sapiens OX=9606 GN=NUDC PE=1 SV=1	0.001	4	2		36279.4	251738	390910	71772.6	84943.8	289322	399128	2292.35	36279.4	546942	595384	110498	113748	435364	399128	-6.93222	-2.94797	0.966196	1.08863	-1.34117	-1.29935	0.637029	0.511659
Q9P0J7	E3 ubiquitin-protein ligase KCMF1 OS=Homo sapiens OX=9606 GN=KCMF1 PE=1 SV=2	0.001	3	2			12334.8	19917.5	95981.4	184311	18366.9	25801.7	2292.35	2292.35	26799.4	30335.8	147769	246809	27638.1	25801.7	-4.79678	-4.79678	-1.24948	-1.07066	1.21359	1.95364	-1.20503	-1.30422
Q2TBE0	CWF19-like protein 2 OS=Homo sapiens OX=9606 GN=CWF19L2 PE=1 SV=4	0.001	2	2	172763	320443	278926	757470	415948	571118	432669	440781	238744	320443	606012	1.15368e+06	640376	764781	651068	440781	-1.33426	-0.909663	0.00961795	0.938442	0.0891895	0.345317	0.11308	-0.449666
Q96GX9	Methylthioribulose-1-phosphate dehydratase OS=Homo sapiens OX=9606 GN=APIP PE=1 SV=1	0.001	1	1				269687	829935	950282	210606	309092	2292.35	2292.35	2292.35	410753	1.27773e+06	1.27252e+06	316915	309092	-7.6145	-7.6145	-7.6145	-0.129202	1.50804	1.50214	-0.503378	-0.539435
A6NHR9	Structural maintenance of chromosomes flexible hinge domain-containing protein 1 OS=Homo sapiens OX=9606 GN=SMCHD1 PE=1 SV=2	0.001	4	3	255221	312506	47298.8	27923.7			733861	1.64144e+06	352695	312506	102764	42529.8	2292.35	2292.35	1.10429e+06	1.64144e+06	-0.335717	-0.510251	-2.1148	-3.38759	-7.60116	-7.60116	1.31092	1.88276
Q9NQZ2	Something about silencing protein 10 OS=Homo sapiens OX=9606 GN=UTP3 PE=1 SV=1	0.001	4	2			60254.4	63741.9	57247.7	31650.2	39548.4	105676	2292.35	2292.35	130913	97083.5	88136.2	42382.5	59511.3	105676	-4.84835	-4.84835	0.987284	0.555977	0.416486	-0.639779	-0.150085	0.678323
P50402	Emerin OS=Homo sapiens OX=9606 GN=EMD PE=1 SV=1	0.001	4	2	339333	583055	165092	467561	1.00401e+06	920937	134311	823688	468932	583055	358689	712129	1.54572e+06	1.23322e+06	202108	823688	-0.659985	-0.345731	-1.04663	-0.0572237	1.06085	0.734996	-1.87424	0.152734
P83916	Chromobox protein homolog 1 OS=Homo sapiens OX=9606 GN=CBX1 PE=1 SV=1	0.001	5	1		118567		462270	353845	322928	348968	607539	2292.35	118567	2292.35	704070	544766	432430	525118	607539	-7.32333	-1.63061	-7.32333	0.939411	0.569328	0.236159	0.516333	0.72667
Q9UPU7	TBC1 domain family member 2B OS=Homo sapiens OX=9606 GN=TBC1D2B PE=1 SV=2	0.001	2	2		99149.1		148547			599704	967231	2292.35	99149.1	2292.35	226248	2292.35	2292.35	902418	967231	-6.90922	-1.47452	-6.90922	-0.28429	-6.90922	-6.90922	1.7116	1.81167
Q8TC07	TBC1 domain family member 15 OS=Homo sapiens OX=9606 GN=TBC1D15 PE=1 SV=2	0.001	3	3	991808	76163.7		58988.9	72717.5	75443.4	115242	824779	1.3706e+06	76163.7	2292.35	89844.2	111953	101026	173414	824779	1.99534	-2.17422	-7.22842	-1.9359	-1.61851	-1.76667	-0.987179	1.26261
P33552	Cyclin-dependent kinases regulatory subunit 2 OS=Homo sapiens OX=9606 GN=CKS2 PE=1 SV=1	0.001	2	2	125329	164019			372447			813346	173195	164019	2292.35	2292.35	573404	2292.35	2292.35	813346	-0.32291	-0.40145	-6.56234	-6.56234	1.40424	-6.56234	-6.56234	1.90856
P52701	DNA mismatch repair protein Msh6 OS=Homo sapiens OX=9606 GN=MSH6 PE=1 SV=2	0.001	4	2	420701	144455		177241	182079			473411	581376	144455	2292.35	269951	280321	2292.35	2292.35	473411	1.40493	-0.603925	-6.58157	0.298157	0.352536	-6.58157	-6.58157	1.10855
P61006	Ras-related protein Rab-8A OS=Homo sapiens OX=9606 GN=RAB8A PE=1 SV=1	0.001	9	1		45873	91168.2		87826.8	227032		619534	2292.35	45873	198078	2292.35	135214	304017	2292.35	619534	-6.15807	-1.83533	0.275021	-6.15807	-0.275798	0.893106	-6.15807	1.92014
P30876	DNA-directed RNA polymerase II subunit RPB2 OS=Homo sapiens OX=9606 GN=POLR2B PE=1 SV=1	0.001	2	2	96296.1	165734	505869	774492	264260	218613	226351	543290	133074	165734	1.09908e+06	1.17961e+06	406844	292743	340607	543290	-1.96663	-1.64998	1.07938	1.18138	-0.354377	-0.829218	-0.610746	0.0628702
P05089	Arginase-1 OS=Homo sapiens OX=9606 GN=ARG1 PE=1 SV=2	0.001	4	2	268140	1.03907e+06	744545	208071	903306	934699	934940	908449	370548	1.03907e+06	1.61765e+06	316907	1.39069e+06	1.25165e+06	1.40687e+06	908449	-1.4857	0.00185913	0.640467	-1.7113	0.422374	0.270401	0.439061	-0.191952
P54727	UV excision repair protein RAD23 homolog B OS=Homo sapiens OX=9606 GN=RAD23B PE=1 SV=1	0.001	4	3	1004328	305007	1.02944e+06	401749	953314	315858	886259	848924	1.3879e+06	305007	2.23662e+06	611892	1.46768e+06	422964	1.33362e+06	848924	0.36612	-1.81987	1.05453	-0.815436	0.446755	-1.34818	0.308561	-0.343078
P63167	Dynein light chain 1, cytoplasmic OS=Homo sapiens OX=9606 GN=DYNLL1 PE=1 SV=1	0.001	8	1	379650	484977	773514	1.38786e+06	1.17613e+06	1242067	1.42231e+06	1.88241e+06	524646	484977	1.68059e+06	2.1138e+06	1.81073e+06	1.66324e+06	2.14025e+06	1.88241e+06	-1.55125	-1.66467	0.128304	0.459179	0.235908	0.113338	0.477117	0.291919
Q9BRX2	Protein pelota homolog OS=Homo sapiens OX=9606 GN=PELO PE=1 SV=2	0.001	2	1						17233.3	24072.3	50747.4	2292.35	2292.35	2292.35	2292.35	2292.35	23077	36223.4	50747.4	-2.7281	-2.7281	-2.7281	-2.7281	-2.7281	0.603459	1.25392	1.74034
Q92882	Osteoclast-stimulating factor 1 OS=Homo sapiens OX=9606 GN=OSTF1 PE=1 SV=2	0.001	7	2		99785	267768	778530	486690	745954	772709	1.3515e+06	2292.35	99785	581770	1.18576e+06	749288	998902	1.16275e+06	1.3515e+06	-8.38532	-2.9414	-0.397848	0.629439	-0.0327759	0.382046	0.601175	0.818193
P04040	Catalase OS=Homo sapiens OX=9606 GN=CAT PE=1 SV=3	0.001	5	2	3.32024e+06	2.84814e+06	4701225	3.018e+06	4.23299e+06	2.49686e+06	5.12568e+06	3.57038e+06	4.58832e+06	2.84814e+06	1.02142e+07	4.59663e+06	6.51694e+06	3.34353e+06	7.71299e+06	3.57038e+06	-0.241363	-0.929309	0.913175	-0.23875	0.264866	-0.697957	0.507963	-0.603249
P28074	Proteasome subunit beta type-5 OS=Homo sapiens OX=9606 GN=PSMB5 PE=1 SV=3	0.001	6	1	174824	203116	299436		281795	315123	440736	576735	241593	203116	650574	2292.35	433840	421979	663207	576735	-0.724416	-0.974688	0.704721	-7.44402	0.120169	0.08018	0.732468	0.530915
B5ME19	Eukaryotic translation initiation factor 3 subunit C-like protein OS=Homo sapiens OX=9606 GN=EIF3CL PE=3 SV=1	0.001	3	2	333441	673159	391525	649808	267100	248009	246698	320891	460789	673159	850653	989704	411215	332108	371225	320891	-0.258517	0.288325	0.625948	0.844374	-0.422729	-0.730972	-0.57033	-0.780539
Q9H3U1	Protein unc-45 homolog A OS=Homo sapiens OX=9606 GN=UNC45A PE=1 SV=1	0.001	1	1			36525.3		39442.7		89595.6	184073	2292.35	2292.35	79357.2	2292.35	60724.3	2292.35	134821	184073	-4.67398	-4.67398	0.439477	-4.67398	0.0533908	-4.67398	1.20409	1.65332
P46782	40S ribosomal protein S5 OS=Homo sapiens OX=9606 GN=RPS5 PE=1 SV=4	0.001	2	2	482608	426800	645857	1.10388e+06	833116	752980	1.20934e+06	1.18843e+06	666925	426800	1.40323e+06	1.68129e+06	1.28263e+06	1.00831e+06	1.81979e+06	1.18843e+06	-0.828896	-1.47286	0.244259	0.505074	0.114614	-0.232553	0.619278	0.0045697
O60907	F-box-like/WD repeat-containing protein TBL1X OS=Homo sapiens OX=9606 GN=TBL1X PE=1 SV=3	0.001	2	1	240293		330046	241411	154396	140960	280690	357523	332066	2292.35	717080	367685	237702	188758	422374	357523	0.0169589	-7.16154	1.12762	0.163962	-0.465357	-0.797971	0.364013	0.123528
P17936	Insulin-like growth factor-binding protein 3 OS=Homo sapiens OX=9606 GN=IGFBP3 PE=1 SV=2	0.001	11	1	1490536	313586	1.91486e+06	1.68005e+06	1.55847e+06	994417	1.23537e+06	1.01283e+06	2.0598e+06	313586	4.16034e+06	2.55884e+06	2.39936e+06	1.33162e+06	1.85894e+06	1.01283e+06	0.0702438	-2.64533	1.08444	0.383226	0.290387	-0.559082	-0.0777792	-0.953868
Q99549	M-phase phosphoprotein 8 OS=Homo sapiens OX=9606 GN=MPHOSPH8 PE=1 SV=2	0.001	6	2	23990.2	81515	60453.5	209303	318468	211312	42912.4	335593	33152.6	81515	131345	318784	490299	282967	64573.4	335593	-2.71235	-1.41441	-0.726184	0.553031	1.17412	0.381088	-1.75053	0.627165
P53396	ATP-citrate synthase OS=Homo sapiens OX=9606 GN=ACLY PE=1 SV=3	0.001	1	1			261767		164576	189331		353124	2292.35	2292.35	568731	2292.35	253374	253532	2292.35	353124	-6.29295	-6.29295	1.66182	-6.29295	0.495347	0.496245	-6.29295	0.974252
P78406	mRNA export factor OS=Homo sapiens OX=9606 GN=RAE1 PE=1 SV=1	0.001	3	3	254170	122752	611992	357796	283992	182871	573442	956000	351243	122752	1.32965e+06	544948	437222	244881	862899	956000	-0.787323	-2.30405	1.13318	-0.153674	-0.471427	-1.30771	0.509398	0.657217
P51610	Host cell factor 1 OS=Homo sapiens OX=9606 GN=HCFC1 PE=1 SV=2	0.001	2	2		13356.9	33222.4	50187.7		18815.4	42538.4	75852.4	2292.35	13356.9	72181.2	76439.5	2292.35	25195.5	64010.7	75852.4	-4.17656	-1.63388	0.800161	0.882855	-4.17656	-0.718296	0.626849	0.871732
Q96PZ0	Pseudouridylate synthase 7 homolog OS=Homo sapiens OX=9606 GN=PUS7 PE=1 SV=2	0.001	2	1								407267	2292.35	2292.35	2292.35	2292.35	2292.35	2292.35	2292.35	407267	-4.52875	-4.52875	-4.52875	-4.52875	-4.52875	-4.52875	-4.52875	2.94425
Q96EY4	Translation machinery-associated protein 16 OS=Homo sapiens OX=9606 GN=TMA16 PE=1 SV=2	0.001	2	2		55673.1	42424	136184	62503.3	55386.4	76735.8	173264	2292.35	55673.1	92173.1	207419	96227.5	74167.6	115470	173264	-5.47681	-0.87473	-0.147365	1.02276	-0.0852618	-0.460922	0.177735	0.763193
P45974	Ubiquitin carboxyl-terminal hydrolase 5 OS=Homo sapiens OX=9606 GN=USP5 PE=1 SV=2	0.001	3	3		6294.26	99169.8	52629.7	10535	125873	214572	408249	2292.35	6294.26	215463	80158.8	16219.2	168556	322882	408249	-6.05597	-4.59877	0.498493	-0.928013	-3.23317	0.144286	1.08206	1.4205
P61024	Cyclin-dependent kinases regulatory subunit 1 OS=Homo sapiens OX=9606 GN=CKS1B PE=1 SV=1	0.001	6	2		107571	672549	881446	773211	928147	1.16313e+06	1.7704e+06	2292.35	107571	1.46122e+06	1.3425e+06	1.1904e+06	1.24288e+06	1.75024e+06	1.7704e+06	-8.91748	-3.36517	0.398647	0.276398	0.102921	0.165152	0.659025	0.675546
P48634	Protein PRRC2A OS=Homo sapiens OX=9606 GN=PRRC2A PE=1 SV=3	0.001	2	2		79878.5	122190	567401				117517	2292.35	79878.5	265477	864192	2292.35	2292.35	2292.35	117517	-6.18713	-1.06422	0.668487	2.37125	-6.18713	-6.18713	-6.18713	-0.507229
Q9Y4I1	Unconventional myosin-Va OS=Homo sapiens OX=9606 GN=MYO5A PE=1 SV=2	0.001	3	2	5831866	2549755	6.501e+06	3.88004e+06	6739273	3635713	4.31442e+06	3.38785e+06	8.05918e+06	2549755	1.41245e+07	5.90957e+06	1.03755e+07	4.86856e+06	6.49222e+06	3.38785e+06	0.20929	-1.45098	1.01878	-0.23829	0.573767	-0.517848	-0.10263	-1.04097
O95433	Activator of 90 kDa heat shock protein ATPase homolog 1 OS=Homo sapiens OX=9606 GN=AHSA1 PE=1 SV=1	0.001	4	2		69900.7		492232		244959	234978	647647	2292.35	69900.7	2292.35	749704	2292.35	328023	353589	647647	-6.87714	-1.94673	-6.87714	1.47621	-6.87714	0.283685	0.391961	1.2651
P52907	F-actin-capping protein subunit alpha-1 OS=Homo sapiens OX=9606 GN=CAPZA1 PE=1 SV=3	0.001	6	2	357422		298606	1.48927e+06	456872	662833	688127	741468	493929	2292.35	648770	2.26826e+06	703381	887596	1.03548e+06	741468	-0.77916	-8.53049	-0.385757	1.42005	-0.269157	0.0664396	0.288758	-0.193078
P41208	Centrin-2 OS=Homo sapiens OX=9606 GN=CETN2 PE=1 SV=1	0.001	2	1	33700.4	41298.8		54573.3	34284.5		111395	180162	46571.3	41298.8	2292.35	83119.1	52783	2292.35	167625	180162	-0.628915	-0.802257	-4.97345	0.206824	-0.448282	-4.97345	1.21881	1.32286
P02794	Ferritin heavy chain OS=Homo sapiens OX=9606 GN=FTH1 PE=1 SV=2	0.001	3	1				62124.9	237510	223615	1.55904e+06	2.09886e+06	2292.35	2292.35	2292.35	94620.7	365661	299442	2.34599e+06	2.09886e+06	-8.15064	-8.15064	-8.15064	-2.78339	-0.833108	-1.12134	1.84851	1.68792
Q99829	Copine-1 OS=Homo sapiens OX=9606 GN=CPNE1 PE=1 SV=1	0.001	6	3	169838	76245.3		122978	230520	109268	133587	250039	234702	76245.3	2292.35	187304	354899	146320	201018	250039	0.370047	-1.25206	-6.30781	0.044597	0.966624	-0.311656	0.146543	0.461369
P49411	Elongation factor Tu, mitochondrial OS=Homo sapiens OX=9606 GN=TUFM PE=1 SV=2	0.001	5	2	5232788	852350	5.99078e+06	442923	5.5506e+06	896906	4.49206e+06	516596	7.2313e+06	852350	1.3016e+07	674603	8.54547e+06	1.20104e+06	6.75953e+06	516596	0.576387	-2.50835	1.42434	-2.84576	0.817292	-2.01358	0.479055	-3.23076
Q16531	DNA damage-binding protein 1 OS=Homo sapiens OX=9606 GN=DDB1 PE=1 SV=1	0.001	3	1	62953.6	110803	189412	273384	207218	213702	224645	446578	86996.9	110803	411529	416383	319024	286166	338040	446578	-1.79523	-1.44627	0.446732	0.46365	0.0794034	-0.0774083	0.162933	0.56465
P08758	Annexin A5 OS=Homo sapiens OX=9606 GN=ANXA5 PE=1 SV=2	0.001	3	1				82637.8	73282.1	50820	116286	134744	2292.35	2292.35	2292.35	125863	112822	68052.7	174983	134744	-5.08705	-5.08705	-5.08705	0.691831	0.534024	-0.195301	1.16719	0.790198
P27816	Microtubule-associated protein 4 OS=Homo sapiens OX=9606 GN=MAP4 PE=1 SV=3	0.001	4	1	124928	331304	504054	561299	685030	438533	549819	563247	172640	331304	1.09514e+06	854898	1.05464e+06	587237	827353	563247	-1.99004	-1.04965	0.675238	0.317948	0.62088	-0.223862	0.270699	-0.284036
P60981	Destrin OS=Homo sapiens OX=9606 GN=DSTN PE=1 SV=3	0.001	8	2	127134	299139	379256	1.09119e+06	576901	700265	1.09492e+06	1.76128e+06	175690	299139	823996	1.66197e+06	888173	937720	1.6476e+06	1.76128e+06	-2.54374	-1.77596	-0.314135	0.698046	-0.205932	-0.127615	0.685526	0.781783
Q9NP72	Ras-related protein Rab-18 OS=Homo sapiens OX=9606 GN=RAB18 PE=1 SV=1	0.001	2	2			455205	519496		347609	745677	1.13122e+06	2292.35	2292.35	989007	791229	2292.35	465481	1.12207e+06	1.13122e+06	-7.94077	-7.94077	0.812243	0.490357	-7.94077	-0.275015	0.994357	1.00606
Q9Y6Q5	AP-1 complex subunit mu-2 OS=Homo sapiens OX=9606 GN=AP1M2 PE=1 SV=4	0.001	4	1								634335	2292.35	2292.35	2292.35	2292.35	2292.35	2292.35	2292.35	634335	-5.14831	-5.14831	-5.14831	-5.14831	-5.14831	-5.14831	-5.14831	2.96396
P20290	Transcription factor BTF3 OS=Homo sapiens OX=9606 GN=BTF3 PE=1 SV=1	0.001	6	1	292621	628862		848396		945616	1.04521e+06	1061375	404379	628862	2292.35	1.29217e+06	2292.35	1.26627e+06	1.5728e+06	1061375	-0.945554	-0.308519	-8.40829	0.730459	-8.40829	0.701249	1.014	0.446601
Q9Y2G9	Protein strawberry notch homolog 2 OS=Homo sapiens OX=9606 GN=SBNO2 PE=2 SV=3	0.001	1	1								233493	2292.35	2292.35	2292.35	2292.35	2292.35	2292.35	2292.35	233493	-3.76629	-3.76629	-3.76629	-3.76629	-3.76629	-3.76629	-3.76629	2.90411
P15153	Ras-related C3 botulinum toxin substrate 2 OS=Homo sapiens OX=9606 GN=RAC2 PE=1 SV=1	0.001	3	2	831791	506991	1.1176e+06	1.47123e+06	1.48258e+06	1.43644e+06	1.47615e+06	1.22274e+06	1.14947e+06	506991	2.42817e+06	2.24078e+06	2.28252e+06	1.92352e+06	2.22127e+06	1.22274e+06	-0.603857	-1.78479	0.475046	0.359178	0.385804	0.138926	0.346558	-0.514708
O15144	Actin-related protein 2/3 complex subunit 2 OS=Homo sapiens OX=9606 GN=ARPC2 PE=1 SV=1	0.001	4	3	108104	487724	499214	985070	576223	810966	197554	1.38273e+06	149391	487724	1.08462e+06	1.50033e+06	887128	1.08596e+06	297273	1.38273e+06	-2.52423	-0.817257	0.335801	0.803887	0.0458203	0.337575	-1.53153	0.686129
Q96CW1	AP-2 complex subunit mu OS=Homo sapiens OX=9606 GN=AP2M1 PE=1 SV=2	0.001	5	2	259829	129024	363941	751072	331326	315370	352418	479887	359062	129024	790722	1.14394e+06	510096	422310	530309	479887	-0.60379	-2.08038	0.535146	1.06791	-0.097255	-0.369721	-0.0411921	-0.185329
Q8WXW3	Progesterone-induced-blocking factor 1 OS=Homo sapiens OX=9606 GN=PIBF1 PE=1 SV=2	0.001	2	2	195426	45937.6	173969	240336			365728	629373	270064	45937.6	377977	366048	2292.35	2292.35	550337	629373	-0.0549084	-2.61046	0.43009	0.383826	-6.93523	-6.93523	0.972108	1.16571
Q08379	Golgin subfamily A member 2 OS=Homo sapiens OX=9606 GN=GOLGA2 PE=1 SV=3	0.001	3	2			173436	121854					2292.35	2292.35	376819	185592	2292.35	2292.35	2292.35	2292.35	-4.97351	-4.97351	2.38739	1.36565	-4.97351	-4.97351	-4.97351	-4.97351
P51114	Fragile X mental retardation syndrome-related protein 1 OS=Homo sapiens OX=9606 GN=FXR1 PE=1 SV=3	0.001	10	1	2.12144e+06	222299	2.1591e+06	208472	2.63562e+06	203457	301086	257323	2.93166e+06	222299	4.691e+06	317518	4.0577e+06	272448	453065	257323	0.828924	-2.89222	1.5071	-2.37788	1.29787	-2.59874	-1.865	-2.68114
Q8ND24	RING finger protein 214 OS=Homo sapiens OX=9606 GN=RNF214 PE=1 SV=2	0.001	2	2							71124.3	106984	2292.35	2292.35	2292.35	2292.35	2292.35	2292.35	107026	106984	-3.63457	-3.63457	-3.63457	-3.63457	-3.63457	-3.63457	1.91042	1.90986
Q8NFZ5	TNFAIP3-interacting protein 2 OS=Homo sapiens OX=9606 GN=TNIP2 PE=1 SV=1	0.001	2	1							55589.9	103711	2292.35	2292.35	2292.35	2292.35	2292.35	2292.35	83650.1	103711	-3.45505	-3.45505	-3.45505	-3.45505	-3.45505	-3.45505	1.73442	2.04454
O15160	DNA-directed RNA polymerases I and III subunit RPAC1 OS=Homo sapiens OX=9606 GN=POLR1C PE=1 SV=1	0.001	3	2		177355	3.84069e+06	5.49886e+06	429311	400479	62890.3	526976	2292.35	177355	8.34453e+06	8.37516e+06	660950	536279	94635.6	526976	-9.99532	-3.72166	1.83446	1.83975	-1.82376	-2.12531	-4.62784	-2.15056
O43670	BUB3-interacting and GLEBS motif-containing protein ZNF207 OS=Homo sapiens OX=9606 GN=ZNF207 PE=1 SV=1	0.001	7	2		165688	677859	557138	928588	940644	703179	843198	2292.35	165688	1.47276e+06	848561	1.42961e+06	1.25961e+06	1.05812e+06	843198	-8.59267	-2.41718	0.734804	-0.0606288	0.691908	0.50926	0.257791	-0.0697757
Q8WUQ7	Cactin OS=Homo sapiens OX=9606 GN=CACTIN PE=1 SV=3	0.001	3	1	449358	186727	326074	859814	477385	347947	265990	370018	620977	186727	708450	1.30956e+06	734961	465934	400255	370018	0.0505149	-1.68309	0.240641	1.12698	0.293644	-0.3639	-0.583105	-0.696429
Q15286	Ras-related protein Rab-35 OS=Homo sapiens OX=9606 GN=RAB35 PE=1 SV=1	0.001	9	1	548455		475749	202787	284591	205838	206766	370608	757922	2292.35	1.03364e+06	308859	438145	275636	311135	370608	0.793491	-7.57558	1.24111	-0.501611	0.00285098	-0.665794	-0.491016	-0.238663
O94913	Pre-mRNA cleavage complex 2 protein Pcf11 OS=Homo sapiens OX=9606 GN=PCF11 PE=1 SV=3	0.001	4	1		33171.7	101945	139487	138395	164336	125959	143318	2292.35	33171.7	221492	212449	213067	220061	189540	143318	-6.07392	-2.21887	0.520357	0.460221	0.464409	0.511008	0.295608	-0.107673
Q9NWT8	Aurora kinase A-interacting protein OS=Homo sapiens OX=9606 GN=AURKAIP1 PE=1 SV=1	0.001	5	2	1.53018e+06	1.05091e+06	930078	1.80986e+06	1.21461e+06	985404	813288	1.16733e+06	2.11458e+06	1.05091e+06	2.02075e+06	2.75655e+06	1.86996e+06	1.31955e+06	1.22381e+06	1.16733e+06	0.322983	-0.685757	0.257499	0.705472	0.145619	-0.357347	-0.466007	-0.534172
P20073	Annexin A7 OS=Homo sapiens OX=9606 GN=ANXA7 PE=1 SV=3	0.001	3	2	286712		919530	699486	1.14639e+06	1.15885e+06	1.06878e+06	1.57911e+06	396214	2292.35	1.99783e+06	1.06537e+06	1.76494e+06	1.5518e+06	1.60827e+06	1.57911e+06	-1.65264	-9.08594	0.681445	-0.225638	0.502626	0.316957	0.368518	0.342126
O75475	PC4 and SFRS1-interacting protein OS=Homo sapiens OX=9606 GN=PSIP1 PE=1 SV=1	0.001	6	1	239201		162606	646712	837025	805134	751891	971597	330557	2292.35	353288	984989	1.28865e+06	1.07815e+06	1.13143e+06	971597	-1.21549	-8.38742	-1.11955	0.359718	0.747399	0.490096	0.55968	0.339969
Q96KM6	Zinc finger protein 512B OS=Homo sapiens OX=9606 GN=ZNF512B PE=1 SV=1	0.001	2	2	3.53501e+06	1.1284e+06	3.67762e+06	1.95533e+06	3.69143e+06	1.8485e+06	3.07394e+06	1.97464e+06	4.8851e+06	1.1284e+06	7.99024e+06	2.97811e+06	5.68317e+06	2.47531e+06	4.62558e+06	1.97464e+06	0.300132	-1.81398	1.00998	-0.413857	0.518441	-0.680645	0.221378	-1.00666
Q5C9Z4	Nucleolar MIF4G domain-containing protein 1 OS=Homo sapiens OX=9606 GN=NOM1 PE=1 SV=1	0.001	3	1			59734.9	81368.1	34635.9	57589.7	64922.9	89206.9	2292.35	2292.35	129784	123929	53323.9	77117.9	97694.2	89206.9	-4.9722	-4.9722	0.850943	0.784349	-0.432314	0.0999693	0.441176	0.310058
Q9ULV4	Coronin-1C OS=Homo sapiens OX=9606 GN=CORO1C PE=1 SV=1	0.001	3	1			89932.1	76020.9		30816.1	99705.4		2292.35	2292.35	195392	115785	2292.35	41265.6	150034	2292.35	-4.80217	-4.80217	1.61123	0.856304	-4.80217	-0.632136	1.23014	-4.80217
Q9UPN6	Protein SCAF8 OS=Homo sapiens OX=9606 GN=SCAF8 PE=1 SV=1	0.001	3	3			138037	140647	591035	605988	228149	923688	2292.35	2292.35	299907	214216	909933	811475	343312	923688	-7.57924	-7.57924	-0.547698	-1.03315	1.05355	0.888334	-0.352694	1.07519
Q9H0U9	Testis-specific Y-encoded-like protein 1 OS=Homo sapiens OX=9606 GN=TSPYL1 PE=1 SV=3	0.001	2	1				26671.1	18078.7			97086.4	2292.35	2292.35	2292.35	40621.9	27833.2	2292.35	2292.35	97086.4	-3.2708	-3.2708	-3.2708	0.876555	0.331103	-3.2708	-3.2708	2.13356
Q9NUK0	Muscleblind-like protein 3 OS=Homo sapiens OX=9606 GN=MBNL3 PE=1 SV=2	0.001	3	1			706641	2.53103e+06					2292.35	2292.35	1.53529e+06	3.85493e+06	2292.35	2292.35	2292.35	2292.35	-8.20298	-8.20298	1.18449	2.51268	-8.20298	-8.20298	-8.20298	-8.20298
Q8WUU5	GATA zinc finger domain-containing protein 1 OS=Homo sapiens OX=9606 GN=GATAD1 PE=1 SV=1	0.001	2	2	129004	94944.4			971480	1.23793e+06			178274	94944.4	2292.35	2292.35	1.49565e+06	1.6577e+06	2292.35	2292.35	-1.26845	-2.17739	-7.54958	-7.54958	1.80015	1.94856	-7.54958	-7.54958
P10599	Thioredoxin OS=Homo sapiens OX=9606 GN=TXN PE=1 SV=3	0.001	2	1		316183	406786	902511	392967	455594	389966	1.05917e+06	2292.35	316183	883810	1.37459e+06	604996	610083	586811	1.05917e+06	-8.21201	-1.10422	0.37875	1.01594	-0.168059	-0.15598	-0.21209	0.639871
Q9Y2V2	Calcium-regulated heat-stable protein 1 OS=Homo sapiens OX=9606 GN=CARHSP1 PE=1 SV=2	0.001	2	1			138096		153256	310856	248647	400667	2292.35	2292.35	300037	2292.35	235946	416265	374157	400667	-6.56302	-6.56302	0.469149	-6.56302	0.122468	0.941512	0.787655	0.886415
Q9H8G2	Caspase activity and apoptosis inhibitor 1 OS=Homo sapiens OX=9606 GN=CAAP1 PE=1 SV=2	0.001	2	1		185858		389793	153008	151945		210728	2292.35	185858	2292.35	593682	235564	203469	2292.35	210728	-6.29119	0.0500358	-6.29119	1.72553	0.391959	0.180645	-6.29119	0.231218
Q9UIG0	Tyrosine-protein kinase BAZ1B OS=Homo sapiens OX=9606 GN=BAZ1B PE=1 SV=2	0.001	3	3	182405	107614	161260	240881	99517.7	108557	90483.5		252069	107614	350363	366878	153213	145368	136157	2292.35	0.413566	-0.814387	0.888602	0.955051	-0.304708	-0.380541	-0.474979	-6.36728
P06744	Glucose-6-phosphate isomerase OS=Homo sapiens OX=9606 GN=GPI PE=1 SV=4	0.001	3	2	341628	231207	111442	297176	170132	340894	1.22403e+06	751105	472102	231207	242127	452619	261928	456490	1.84189e+06	751105	-0.318393	-1.34831	-1.28173	-0.379195	-1.16832	-0.366912	1.64562	0.351521
Q13206	Probable ATP-dependent RNA helicase DDX10 OS=Homo sapiens OX=9606 GN=DDX10 PE=1 SV=2	0.001	2	1			183446	250482		127982	166223	234383	2292.35	2292.35	398566	381502	2292.35	171380	250128	234383	-6.29786	-6.29786	1.14398	1.08085	-6.29786	-0.073635	0.471831	0.378033
Q9H0S4	Probable ATP-dependent RNA helicase DDX47 OS=Homo sapiens OX=9606 GN=DDX47 PE=1 SV=1	0.001	5	2	1.15199e+06	784461	2.19091e+06	1.26329e+06	1.46107e+06	1.17418e+06	1273723	907993	1.59195e+06	784461	4.76011e+06	1.92407e+06	2.2494e+06	1.57234e+06	1.91666e+06	907993	-0.302537	-1.32356	1.27766	-0.0291714	0.196204	-0.320423	-0.0347382	-1.11258
Q9UBV8	Peflin OS=Homo sapiens OX=9606 GN=PEF1 PE=1 SV=1	0.001	2	2			44027.7	63471.4	78621.9	170197	76989.5	225916	2292.35	2292.35	95657.4	96671.4	121043	227910	115852	225916	-5.59699	-5.59699	-0.214016	-0.198804	0.125554	1.0385	0.0623137	1.02582
P53992	Protein transport protein Sec24C OS=Homo sapiens OX=9606 GN=SEC24C PE=1 SV=3	0.001	2	1				156974				139342	2292.35	2292.35	2292.35	239083	2292.35	2292.35	2292.35	139342	-4.41854	-4.41854	-4.41854	2.286	-4.41854	-4.41854	-4.41854	1.50712
Q8TF01	Arginine/serine-rich protein PNISR OS=Homo sapiens OX=9606 GN=PNISR PE=1 SV=2	0.001	3	2				277978					2292.35	2292.35	2292.35	423379	2292.35	2292.35	2292.35	2292.35	-4.58265	-4.58265	-4.58265	2.94633	-4.58265	-4.58265	-4.58265	-4.58265
P22234	Multifunctional protein ADE2 OS=Homo sapiens OX=9606 GN=PAICS PE=1 SV=3	0.001	2	1			146413	271666			232573	306772	2292.35	2292.35	318107	413766	2292.35	2292.35	349970	306772	-6.2521	-6.2521	0.864444	1.24374	-6.2521	-6.2521	1.00216	0.812096
P62306	Small nuclear ribonucleoprotein F OS=Homo sapiens OX=9606 GN=SNRPF PE=1 SV=1	0.002	10	2	886144	787607	2.13373e+06	2.33167e+06	2.63227e+06	2.94019e+06	2.91438e+06	4.10451e+06	1.22458e+06	787607	4.63587e+06	3.55131e+06	4.05254e+06	3.93719e+06	4.38548e+06	4.10451e+06	-1.44535	-2.08209	0.475204	0.090712	0.281189	0.239527	0.395098	0.299574
P42696	RNA-binding protein 34 OS=Homo sapiens OX=9606 GN=RBM34 PE=1 SV=2	0.002	2	1	114385	79642.5	377546	452631	286611	274201		315683	158070	79642.5	820282	689389	441254	367181	2292.35	315683	-1.18432	-2.17327	1.19123	0.940434	0.296724	0.0316076	-7.29191	-0.186408
P49207	60S ribosomal protein L34 OS=Homo sapiens OX=9606 GN=RPL34 PE=1 SV=3	0.002	9	2	5.67526e+06	8.97145e+06	1.39736e+07	1.70537e+07	1.3312e+07	1.31481e+07	1.74032e+07	24742516	7.84277e+06	8.97145e+06	3.03599e+07	2.5974e+07	2.04946e+07	1.76065e+07	2.61879e+07	24742516	-1.37009	-1.17611	0.582646	0.357547	0.0157245	-0.20341	0.369377	0.287472
Q9H444	Charged multivesicular body protein 4b OS=Homo sapiens OX=9606 GN=CHMP4B PE=1 SV=1	0.002	3	1				189060			157157	176864	2292.35	2292.35	2292.35	287952	2292.35	2292.35	236486	176864	-5.28045	-5.28045	-5.28045	1.69241	-5.28045	-5.28045	1.40833	0.989214
O43709	Probable 18S rRNA (guanine-N(7))-methyltransferase OS=Homo sapiens OX=9606 GN=BUD23 PE=1 SV=2	0.002	2	2		66590.3	93812.6	199167	277556	129022		303535	2292.35	66590.3	203823	303345	427314	172773	2292.35	303535	-6.33647	-1.47606	0.137879	0.711521	1.20586	-0.100563	-6.33647	0.712424
Q12789	General transcription factor 3C polypeptide 1 OS=Homo sapiens OX=9606 GN=GTF3C1 PE=1 SV=4	0.002	3	2	32349	56448.2	62060.5	208076		293587	225076	614881	44703.8	56448.2	134837	316914	2292.35	393140	338688	614881	-2.4109	-2.07437	-0.81816	0.414719	-6.6964	0.725672	0.510582	1.37094
Q9BVJ7	Dual specificity protein phosphatase 23 OS=Homo sapiens OX=9606 GN=DUSP23 PE=1 SV=1	0.002	4	2		30114.5	369471	468114	426620	515011	583661	1.11127e+06	2292.35	30114.5	802737	712971	656806	689648	878277	1.11127e+06	-8.05705	-4.3415	0.394901	0.223817	0.105441	0.175833	0.52465	0.864115
Q9HD26	Golgi-associated PDZ and coiled-coil motif-containing protein OS=Homo sapiens OX=9606 GN=GOPC PE=1 SV=1	0.002	2	2							278584	795109	2292.35	2292.35	2292.35	2292.35	2292.35	2292.35	419206	795109	-6.06535	-6.06535	-6.06535	-6.06535	-6.06535	-6.06535	1.44934	2.37283
Q8WVV4	Protein POF1B OS=Homo sapiens OX=9606 GN=POF1B PE=1 SV=3	0.002	3	2		248992	242590	481019	93293.3	321894	311157	634575	2292.35	248992	527067	732627	143630	431046	468221	634575	-7.44181	-0.678683	0.403203	0.878294	-1.47242	0.113058	0.232405	0.671007
Q13085	Acetyl-CoA carboxylase 1 OS=Homo sapiens OX=9606 GN=ACACA PE=1 SV=2	0.002	6	3	573246	208705		135282	1.73883e+06	1.7178e+06	3.72232e+06	6.07288e+06	792180	208705	2292.35	206044	2.67703e+06	2.30029e+06	5.60125e+06	6.07288e+06	-1.49481	-3.41918	-9.92767	-3.43769	0.261919	0.0431017	1.32703	1.44367
O75607	Nucleoplasmin-3 OS=Homo sapiens OX=9606 GN=NPM3 PE=1 SV=3	0.002	2	1		739826	1292336	707259		455456		708772	2292.35	739826	2.80781e+06	1.07721e+06	2292.35	609898	2292.35	708772	-8.34194	-0.00772627	1.91646	0.534309	-8.34194	-0.286346	-8.34194	-0.0695912
O00233	26S proteasome non-ATPase regulatory subunit 9 OS=Homo sapiens OX=9606 GN=PSMD9 PE=1 SV=3	0.002	5	2		287768	473641	452045	426860	792573	509656	959985	2292.35	287768	1.02906e+06	688497	657176	1.06133e+06	766916	959985	-8.21601	-1.24408	0.594275	0.0144652	-0.0527056	0.638815	0.170082	0.494026
Q5T8P6	RNA-binding protein 26 OS=Homo sapiens OX=9606 GN=RBM26 PE=1 SV=3	0.002	2	2	189874		373178	408228		76427.1			262391	2292.35	810790	621760	2292.35	102343	2292.35	2292.35	0.216631	-6.62212	1.84424	1.46127	-6.62212	-1.14168	-6.62212	-6.62212
O76074	cGMP-specific 3',5'-cyclic phosphodiesterase OS=Homo sapiens OX=9606 GN=PDE5A PE=1 SV=2	0.002	2	1			524008	430677					2292.35	2292.35	1.13849e+06	655952	2292.35	2292.35	2292.35	2292.35	-6.62351	-6.62351	2.33257	1.53711	-6.62351	-6.62351	-6.62351	-6.62351
Q9ULV0	Unconventional myosin-Vb OS=Homo sapiens OX=9606 GN=MYO5B PE=1 SV=3	0.002	2	2		282513						50522.4	2292.35	282513	2292.35	2292.35	2292.35	2292.35	2292.35	50522.4	-4.24109	2.70426	-4.24109	-4.24109	-4.24109	-4.24109	-4.24109	0.220935
Q9NRX4	14 kDa phosphohistidine phosphatase OS=Homo sapiens OX=9606 GN=PHPT1 PE=1 SV=1	0.002	3	1	115557	177648	171213	317558	293837	490175		486803	159690	177648	371989	483663	452379	656390	2292.35	486803	-1.12736	-0.973614	0.0926255	0.471367	0.374897	0.911918	-7.24966	0.480704
Q969X6	U3 small nucleolar RNA-associated protein 4 homolog OS=Homo sapiens OX=9606 GN=UTP4 PE=1 SV=1	0.002	2	1	45546.6		94434.1	46458.4	55866.3		67803	58350.1	62941.8	2292.35	205174	70759.4	86009.4	2292.35	102028	58350.1	-0.228251	-5.00737	1.4765	-0.0593482	0.222226	-5.00737	0.468625	-0.337534
Q9Y2L1	Exosome complex exonuclease RRP44 OS=Homo sapiens OX=9606 GN=DIS3 PE=1 SV=2	0.002	3	2			402170	279297	187480		145567		2292.35	2292.35	873781	425389	288636	2292.35	219046	2292.35	-6.62974	-6.62974	1.94456	0.906073	0.346541	-6.62974	-0.0514761	-6.62974
P53350	Serine/threonine-protein kinase PLK1 OS=Homo sapiens OX=9606 GN=PLK1 PE=1 SV=1	0.002	2	2				394289	396318	658682	236389	445929	2292.35	2292.35	2292.35	600530	610155	882037	355711	445929	-7.30562	-7.30562	-7.30562	0.727638	0.750578	1.28224	-0.0278901	0.298217
Q9NYP9	Protein Mis18-alpha OS=Homo sapiens OX=9606 GN=MIS18A PE=1 SV=1	0.002	2	2	264006	166482		271462	1150789	1.42432e+06	183679	203314	364835	166482	2292.35	413456	1.77171e+06	1.90729e+06	276396	203314	-0.806814	-1.93869	-8.12108	-0.626323	1.47301	1.5794	-1.20732	-1.65035
Q96HQ2	CDKN2AIP N-terminal-like protein OS=Homo sapiens OX=9606 GN=CDKN2AIPNL PE=1 SV=1	0.002	4	2			167202	153906	884856	1.33923e+06	523776	1.07493e+06	2292.35	2292.35	363274	234410	1.36229e+06	1.79336e+06	788164	1.07493e+06	-8.25978	-8.25978	-0.951698	-1.58373	0.955202	1.35183	0.165739	0.613419
Q99459	Cell division cycle 5-like protein OS=Homo sapiens OX=9606 GN=CDC5L PE=1 SV=2	0.002	3	2	171695	339248	867597	1.34995e+06	352417	486411	745550	756546	237269	339248	1.885e+06	2.05606e+06	542567	651350	1.12188e+06	756546	-1.99949	-1.48367	0.990477	1.1158	-0.806213	-0.542581	0.241838	-0.326586
Q6P1R4	tRNA-dihydrouridine(16/17) synthase [NAD(P)(+)]-like OS=Homo sapiens OX=9606 GN=DUS1L PE=1 SV=1	0.002	1	1			287352					348548	2292.35	2292.35	624319	2292.35	2292.35	2292.35	2292.35	348548	-5.74952	-5.74952	2.33979	-5.74952	-5.74952	-5.74952	-5.74952	1.49886
Q7Z5Y7	BTB/POZ domain-containing protein KCTD20 OS=Homo sapiens OX=9606 GN=KCTD20 PE=1 SV=1	0.002	2	2	256890	526550	1.08125e+06	1.21086e+06	517752	146537	52845.1		355001	526550	2.3492e+06	1.84422e+06	797109	196227	79519.8	2292.35	-1.11472	-0.545972	1.61156	1.26239	0.0522349	-1.97002	-3.27316	-8.38957
Q96FW1	Ubiquitin thioesterase OTUB1 OS=Homo sapiens OX=9606 GN=OTUB1 PE=1 SV=2	0.002	4	2	1.9131e+06	12990333	8.04909e+06	1.22477e+07	1.09549e+07	9.90039e+06	9.28156e+06	1.1132e+07	2.64375e+06	12990333	1.7488e+07	1.86542e+07	1.68656e+07	1.32575e+07	1.39666e+07	1.1132e+07	-2.33886	-0.0420745	0.386851	0.479985	0.334575	-0.0126995	0.0624713	-0.264796
Q9H0C8	Integrin-linked kinase-associated serine/threonine phosphatase 2C OS=Homo sapiens OX=9606 GN=ILKAP PE=1 SV=1	0.002	2	2		71790.3		447896	294817	369377	171440	692183	2292.35	71790.3	2292.35	682178	453888	494631	257978	692183	-7.17888	-2.20999	-7.17888	1.03829	0.450483	0.5745	-0.364606	1.0593
Q69YN2	CWF19-like protein 1 OS=Homo sapiens OX=9606 GN=CWF19L1 PE=1 SV=2	0.002	2	2	442569	46025.5	762400	376442	259120	258416	700428	564301	611596	46025.5	1.65644e+06	573347	398931	346043	1.05398e+06	564301	-0.10185	-3.83392	1.33558	-0.19502	-0.718291	-0.923478	0.683353	-0.217965
Q96DI7	U5 small nuclear ribonucleoprotein 40 kDa protein OS=Homo sapiens OX=9606 GN=SNRNP40 PE=1 SV=1	0.002	4	2	92465.9	268893	260425	890865	427533	566475	558496	841588	127781	268893	565817	1.35685e+06	658212	758562	840410	841588	-2.40605	-1.33269	-0.259382	1.00247	-0.041166	0.163549	0.311374	0.313395
Q8IX18	Probable ATP-dependent RNA helicase DHX40 OS=Homo sapiens OX=9606 GN=DHX40 PE=1 SV=2	0.002	5	1	41402.9		171252	351615	154677	232355	223956	307039	57215.6	2292.35	372073	535535	238134	311146	337002	307039	-2.23877	-6.88028	0.462335	0.98773	-0.18148	0.204339	0.319508	0.185171
Q5SSJ5	Heterochromatin protein 1-binding protein 3 OS=Homo sapiens OX=9606 GN=HP1BP3 PE=1 SV=1	0.002	2	2	243224	255124	437125	748936	638601	587116	551869	663678	336117	255124	949725	1.14068e+06	983164	786203	830438	663678	-1.14467	-1.54244	0.353874	0.618188	0.403795	0.0812651	0.160235	-0.163152
Q76N32	Centrosomal protein of 68 kDa OS=Homo sapiens OX=9606 GN=CEP68 PE=1 SV=2	0.002	2	2	201518	239451		486690	69285.4		181242		278482	239451	2292.35	741263	106669	2292.35	272728	2292.35	0.437158	0.219301	-6.48746	1.84956	-0.947288	-6.48746	0.407037	-6.48746
Q16890	Tumor protein D53 OS=Homo sapiens OX=9606 GN=TPD52L1 PE=1 SV=1	0.002	1	1			68000.7	201768	112686	151150	128600	495444	2292.35	2292.35	147743	307308	173486	202404	193514	495444	-6.37728	-6.37728	-0.36716	0.689435	-0.135429	0.0869878	0.0221892	1.37847
Q9UNE7	E3 ubiquitin-protein ligase CHIP OS=Homo sapiens OX=9606 GN=STUB1 PE=1 SV=2	0.002	2	2	98887.1	64156.5		245350	215986	163448	567181	840039	136654	64156.5	2292.35	373686	332523	218873	853478	840039	-1.36796	-2.45883	-7.26552	0.0833323	-0.0850409	-0.688401	1.27486	1.25196
Q7Z5J4	Retinoic acid-induced protein 1 OS=Homo sapiens OX=9606 GN=RAI1 PE=1 SV=2	0.002	1	1				126232				316005	2292.35	2292.35	2292.35	192260	2292.35	2292.35	2292.35	316005	-4.83113	-4.83113	-4.83113	1.55896	-4.83113	-4.83113	-4.83113	2.27584
Q53H96	Pyrroline-5-carboxylate reductase 3 OS=Homo sapiens OX=9606 GN=PYCR3 PE=1 SV=3	0.002	3	1		69117.4		335846	214620	198893	304332	489828	2292.35	69117.4	2292.35	511517	330419	266337	457950	489828	-6.85964	-1.94549	-6.85964	0.942168	0.311683	0.00063769	0.782575	0.879661
Q15181	Inorganic pyrophosphatase OS=Homo sapiens OX=9606 GN=PPA1 PE=1 SV=2	0.002	2	1		30061.2		115667		41878.4		80266.5	2292.35	30061.2	2292.35	176169	2292.35	56079.1	2292.35	80266.5	-4.26156	-0.54856	-4.26156	2.00243	-4.26156	0.351002	-4.26156	0.868338
Q9ULJ6	Zinc finger MIZ domain-containing protein 1 OS=Homo sapiens OX=9606 GN=ZMIZ1 PE=1 SV=3	0.002	5	2			385361	867923	478088	924413	670308	1.33106e+06	2292.35	2292.35	837261	1.32191e+06	736044	1.23788e+06	1.00866e+06	1.33106e+06	-8.46437	-8.46437	0.0483352	0.707208	-0.13755	0.612453	0.317028	0.717162
O00139	Kinesin-like protein KIF2A OS=Homo sapiens OX=9606 GN=KIF2A PE=1 SV=3	0.002	2	2	129255	83033.8		128983	175762	362958			178620	83033.8	2292.35	196450	270596	486035	2292.35	2292.35	0.226178	-0.878942	-6.05774	0.363448	0.825426	1.67035	-6.05774	-6.05774
Q66LE6	Serine/threonine-protein phosphatase 2A 55 kDa regulatory subunit B delta isoform OS=Homo sapiens OX=9606 GN=PPP2R2D PE=1 SV=1	0.002	1	1		5858		21011.4	13981.8	14130.3	14971.1	61051.2	2292.35	5858	2292.35	32001.9	21525.8	18921.7	22528.1	61051.2	-3.1823	-1.82872	-3.1823	0.620953	0.0488639	-0.137158	0.114522	1.55282
P17275	Transcription factor jun-B OS=Homo sapiens OX=9606 GN=JUNB PE=1 SV=1	0.002	1	1			154089	194130	290602	255815	256757	345151	2292.35	2292.35	334784	295674	447399	342560	386362	345151	-6.87766	-6.87766	0.312599	0.133377	0.730934	0.345727	0.519322	0.356599
Q9NTK5	Obg-like ATPase 1 OS=Homo sapiens OX=9606 GN=OLA1 PE=1 SV=2	0.002	2	2		109660	260587	273120	69027.4		138143	224795	2292.35	109660	566169	415980	106272	2292.35	207874	224795	-6.47854	-0.89848	1.46972	1.025	-0.943756	-6.47854	0.024197	0.137093
Q14691	DNA replication complex GINS protein PSF1 OS=Homo sapiens OX=9606 GN=GINS1 PE=1 SV=1	0.002	1	1			140211	156046		94099.8	219233	266396	2292.35	2292.35	304631	237669	2292.35	126008	329896	266396	-6.11546	-6.11546	0.938629	0.580522	-6.11546	-0.334914	1.05358	0.745139
P41252	Isoleucine--tRNA ligase, cytoplasmic OS=Homo sapiens OX=9606 GN=IARS PE=1 SV=2	0.002	3	1	105567			265576			261060	364235	145885	2292.35	2292.35	404491	2292.35	2292.35	392836	364235	-0.173931	-6.16579	-6.16579	1.29734	-6.16579	-6.16579	1.25516	1.14611
Q8IWX8	Calcium homeostasis endoplasmic reticulum protein OS=Homo sapiens OX=9606 GN=CHERP PE=1 SV=3	0.002	3	1		120937		583528	565580	713330	414802	762034	2292.35	120937	2292.35	888754	870743	955216	624183	762034	-7.8484	-2.12711	-7.8484	0.750409	0.720872	0.854451	0.240595	0.52848
Q15020	Squamous cell carcinoma antigen recognized by T-cells 3 OS=Homo sapiens OX=9606 GN=SART3 PE=1 SV=1	0.002	3	1				300485		210765			2292.35	2292.35	2292.35	457661	2292.35	282235	2292.35	2292.35	-5.36092	-5.36092	-5.36092	2.28038	-5.36092	1.583	-5.36092	-5.36092
P43246	DNA mismatch repair protein Msh2 OS=Homo sapiens OX=9606 GN=MSH2 PE=1 SV=1	0.002	2	1	9673.82	36968.6	23277.7		27589.2		41555.7	57650	13368.5	36968.6	50574.7	2292.35	42475.2	2292.35	62531.9	57650	-1.32615	0.141312	0.593428	-3.87009	0.341634	-3.87009	0.899604	0.782334
P10586	Receptor-type tyrosine-protein phosphatase F OS=Homo sapiens OX=9606 GN=PTPRF PE=1 SV=2	0.002	4	2	2.49876e+06	676847	1.22265e+06	1.19471e+06	2.4354e+06	1.64314e+06	2.13921e+06	921372	3.4531e+06	676847	2.65642e+06	1.81963e+06	3.74944e+06	2.20032e+06	3.21903e+06	921372	0.56322	-1.78777	0.184811	-0.361022	0.682007	-0.0869543	0.461954	-1.34281
Q6PK04	Coiled-coil domain-containing protein 137 OS=Homo sapiens OX=9606 GN=CCDC137 PE=1 SV=1	0.002	4	2	377215	105788	632961	890106	760647	751121	717738	933205	521281	105788	1.37521e+06	1.35569e+06	1.17106e+06	1.00582e+06	1.08003e+06	933205	-0.85598	-3.15686	0.543542	0.52292	0.311703	0.0922609	0.194962	-0.0158471
P21127	Cyclin-dependent kinase 11B OS=Homo sapiens OX=9606 GN=CDK11B PE=1 SV=4	0.002	6	2	396694	324053	747315	1.35504e+06	733702	563766	656454	1.19924e+06	548199	324053	1.62366e+06	2.06382e+06	1.12958e+06	754935	987814	1.19924e+06	-0.976805	-1.73527	0.589676	0.935737	0.0662046	-0.515154	-0.127266	0.152542
Q9NSI2	Protein FAM207A OS=Homo sapiens OX=9606 GN=FAM207A PE=1 SV=2	0.002	1	1						247134	358059	899965	2292.35	2292.35	2292.35	2292.35	2292.35	330936	538797	899965	-6.60177	-6.60177	-6.60177	-6.60177	-6.60177	0.571805	1.275	2.01512
O96019	Actin-like protein 6A OS=Homo sapiens OX=9606 GN=ACTL6A PE=1 SV=1	0.002	2	2			129915	579877		218331	149276	353537	2292.35	2292.35	282261	883193	2292.35	292366	224627	353537	-6.79955	-6.79955	0.144509	1.79021	-6.79955	0.195257	-0.184988	0.469342
Q9NRR4	Ribonuclease 3 OS=Homo sapiens OX=9606 GN=DROSHA PE=1 SV=2	0.002	1	1							15208.7	92952	2292.35	2292.35	2292.35	2292.35	2292.35	2292.35	22885.6	92952	-2.821	-2.821	-2.821	-2.821	-2.821	-2.821	0.498541	2.52058
P56182	Ribosomal RNA processing protein 1 homolog A OS=Homo sapiens OX=9606 GN=RRP1 PE=1 SV=1	0.002	3	1	561728	190721	757548	891877	603774	628706		683397	776264	190721	1.6459e+06	1.35839e+06	929546	841896	2292.35	683397	-0.0498422	-2.07493	1.03441	0.757439	0.210137	0.0672531	-8.45342	-0.233666
P02747	Complement C1q subcomponent subunit C OS=Homo sapiens OX=9606 GN=C1QC PE=1 SV=3	0.002	6	1	3.05325e+06	3.66747e+06			2.96245e+06	1.45678e+06	399342	1.13573e+06	4.21935e+06	3.66747e+06	2292.35	2292.35	4.56087e+06	1.95076e+06	600919	1.13573e+06	1.06448	0.862244	-9.78149	-9.78149	1.17677	-0.0485033	-1.7473	-0.828922
Q03188	Centromere protein C OS=Homo sapiens OX=9606 GN=CENPC PE=1 SV=2	0.002	2	2				173551	339494	660307		90154.3	2292.35	2292.35	2292.35	264330	522671	884212	2292.35	90154.3	-6.59314	-6.59314	-6.59314	0.256225	1.23979	1.99828	-6.59314	-1.29565
P09234	U1 small nuclear ribonucleoprotein C OS=Homo sapiens OX=9606 GN=SNRPC PE=1 SV=1	0.002	1	1				447163	697899	810726	784124	1.09074e+06	2292.35	2292.35	2292.35	681061	1.07446e+06	1.08564e+06	1.17993e+06	1.09074e+06	-8.12473	-8.12473	-8.12473	0.0900782	0.747828	0.762764	0.882922	0.769532
Q9UN37	Vacuolar protein sorting-associated protein 4A OS=Homo sapiens OX=9606 GN=VPS4A PE=1 SV=1	0.002	2	2				180582	278595	184315	239754	384616	2292.35	2292.35	2292.35	275040	428914	246815	360775	384616	-6.53706	-6.53706	-6.53706	0.369601	1.01065	0.213393	0.761062	0.853382
P22307	Non-specific lipid-transfer protein OS=Homo sapiens OX=9606 GN=SCP2 PE=1 SV=2	0.002	2	2							237248	501069	2292.35	2292.35	2292.35	2292.35	2292.35	2292.35	357004	501069	-5.57107	-5.57107	-5.57107	-5.57107	-5.57107	-5.57107	1.7119	2.20097
Q99856	AT-rich interactive domain-containing protein 3A OS=Homo sapiens OX=9606 GN=ARID3A PE=1 SV=2	0.002	3	2				84950.5	1.38623e+06	1499270			2292.35	2292.35	2292.35	129386	2.13418e+06	2.00766e+06	2292.35	2292.35	-7.86747	-7.86747	-7.86747	-2.04877	1.99516	1.907	-7.86747	-7.86747
Q9GZS1	DNA-directed RNA polymerase I subunit RPA49 OS=Homo sapiens OX=9606 GN=POLR1E PE=1 SV=2	0.002	1	1			145584	300334		140535	104512	117405	2292.35	2292.35	316304	457430	2292.35	188189	157267	117405	-6.08333	-6.08333	1.02501	1.55725	-6.08333	0.275883	0.0169139	-0.404814
Q9Y2P8	RNA 3'-terminal phosphate cyclase-like protein OS=Homo sapiens OX=9606 GN=RCL1 PE=1 SV=3	0.002	2	2		85758.7	296325	417957	177217	157441	330226	567100	2292.35	85758.7	643814	636578	272836	210828	496915	567100	-7.31301	-2.08762	0.820665	0.804359	-0.417943	-0.789915	0.447019	0.637624
P25787	Proteasome subunit alpha type-2 OS=Homo sapiens OX=9606 GN=PSMA2 PE=1 SV=2	0.002	4	1			46190.8	75838.6	84453.5	88599	97618.6	120902	2292.35	2292.35	100357	115508	130021	118642	146894	120902	-5.32851	-5.32851	0.123658	0.326501	0.497261	0.365133	0.673288	0.392351
O00566	U3 small nucleolar ribonucleoprotein protein MPP10 OS=Homo sapiens OX=9606 GN=MPHOSPH10 PE=1 SV=2	0.002	4	1			695186	500511		82990.9	484566	631680	2292.35	2292.35	1.51041e+06	762314	2292.35	111133	729162	631680	-7.67645	-7.67645	1.68744	0.700962	-7.67645	-2.07714	0.636816	0.42977
Q8NC74	RBBP8 N-terminal-like protein OS=Homo sapiens OX=9606 GN=RBBP8NL PE=2 SV=3	0.002	2	2	1.09359e+06	336091	1.97733e+06	1.19713e+06	1515332	448221	1.08445e+06	729932	1.51126e+06	336091	4.29607e+06	1.82331e+06	2.33294e+06	600209	1.63185e+06	729932	-0.133439	-2.30227	1.37383	0.137374	0.492961	-1.46565	-0.0226829	-1.18335
P52948	Nuclear pore complex protein Nup98-Nup96 OS=Homo sapiens OX=9606 GN=NUP98 PE=1 SV=4	0.002	3	2	382504		489555	401660	223342	155026	273784		528590	2292.35	1.06364e+06	611756	343848	207595	411982	2292.35	0.414831	-7.43435	1.42362	0.625638	-0.205546	-0.933549	0.0552627	-7.43435
P38432	Coilin OS=Homo sapiens OX=9606 GN=COIL PE=1 SV=1	0.002	2	2	597331	684504	685772	1.19703e+06	551882	599583	614472	928587	825465	684504	1.48995e+06	1.82317e+06	849654	802898	924641	928587	-0.334842	-0.604989	0.517145	0.808326	-0.293173	-0.374831	-0.171155	-0.165012
Q5TGY3	AT-hook DNA-binding motif-containing protein 1 OS=Homo sapiens OX=9606 GN=AHDC1 PE=1 SV=1	0.002	1	1			185317	256229	173847	95927.3	199200	218867	2292.35	2292.35	402631	390255	267647	128456	299751	218867	-6.5448	-6.5448	0.911686	0.866646	0.32256	-0.736503	0.485994	0.0322796
Q9H3P2	Negative elongation factor A OS=Homo sapiens OX=9606 GN=NELFA PE=1 SV=3	0.001	2	2	148148	149442	458121	258027	625305	447380	686588	735453	204729	149442	995344	392994	962694	599084	1.03316e+06	735453	-1.63102	-2.08516	0.650457	-0.690232	0.602339	-0.0819802	0.704253	0.213895
P28290	Protein ITPRID2 OS=Homo sapiens OX=9606 GN=ITPRID2 PE=1 SV=3	0.001	1	1			54429.5		157588	126163	121651	173345	2292.35	2292.35	118257	2292.35	242617	168944	183057	173345	-5.60584	-5.60584	0.0831106	-5.60584	1.11986	0.597732	0.713476	0.634828
Q7Z417	Nuclear fragile X mental retardation-interacting protein 2 OS=Homo sapiens OX=9606 GN=NUFIP2 PE=1 SV=1	0.001	2	2			128350	153036		150824		100188	2292.35	2292.35	278863	233085	2292.35	201968	2292.35	100188	-5.4884	-5.4884	1.43818	1.17949	-5.4884	0.972754	-5.4884	-0.0386632
Q9GZY8	Mitochondrial fission factor OS=Homo sapiens OX=9606 GN=MFF PE=1 SV=1	0.001	1	1					119623		146588	679091	2292.35	2292.35	2292.35	2292.35	184166	2292.35	220581	679091	-5.90028	-5.90028	-5.90028	-5.90028	0.427756	-5.90028	0.688055	2.31035
Q9Y3A2	Probable U3 small nucleolar RNA-associated protein 11 OS=Homo sapiens OX=9606 GN=UTP11 PE=1 SV=2	0.001	2	1	70063.5	140279	361536	618592	191076	190216	374849	634416	96822.1	140279	785497	942159	294173	254718	564062	634416	-2.26076	-1.72587	0.759432	1.0218	-0.65751	-0.865275	0.28168	0.451257
P31749	RAC-alpha serine/threonine-protein kinase OS=Homo sapiens OX=9606 GN=AKT1 PE=1 SV=2	0.001	4	2		59384.1	190503	289413	151429	253561	430897	1066980	2292.35	59384.1	413899	440796	233133	339542	648402	1066980	-7.44902	-2.75385	0.0472822	0.138117	-0.780841	-0.238405	0.694893	1.41347
P41091	Eukaryotic translation initiation factor 2 subunit 3 OS=Homo sapiens OX=9606 GN=EIF2S3 PE=1 SV=3	0.001	1	1	124825	289505	754337	916093	506403	486448	662177	957275	172499	289505	1.63892e+06	1.39527e+06	779637	651399	996426	957275	-2.31795	-1.57094	0.930141	0.697944	-0.141731	-0.400991	0.21223	0.1544
O14976	Cyclin-G-associated kinase OS=Homo sapiens OX=9606 GN=GAK PE=1 SV=2	0.001	4	1			12514.2	12120.3	34650.9	27632.8	25613.3	36437.2	2292.35	2292.35	27189.1	18460.1	53347.1	37002.9	38542.3	36437.2	-3.55514	-3.55514	0.0129881	-0.545632	0.98537	0.457598	0.516402	0.435373
P46020	Phosphorylase b kinase regulatory subunit alpha, skeletal muscle isoform OS=Homo sapiens OX=9606 GN=PHKA1 PE=1 SV=2	0.001	2	1	52337.2		285457	306254					72325.9	2292.35	620203	466447	2292.35	2292.35	2292.35	2292.35	-1.01639	-5.996	2.08376	1.67274	-5.996	-5.996	-5.996	-5.996
P05141	ADP/ATP translocase 2 OS=Homo sapiens OX=9606 GN=SLC25A5 PE=1 SV=7	0.001	2	1								429151	2292.35	2292.35	2292.35	2292.35	2292.35	2292.35	2292.35	429151	-4.60147	-4.60147	-4.60147	-4.60147	-4.60147	-4.60147	-4.60147	2.94704
Q15435	Protein phosphatase 1 regulatory subunit 7 OS=Homo sapiens OX=9606 GN=PPP1R7 PE=1 SV=1	0.001	1	1				19012.1		13617.3		59018.8	2292.35	2292.35	2292.35	28956.8	2292.35	18234.9	2292.35	59018.8	-2.6818	-2.6818	-2.6818	0.977201	-2.6818	0.309998	-2.6818	2.00447
Q86X55	Histone-arginine methyltransferase CARM1 OS=Homo sapiens OX=9606 GN=CARM1 PE=1 SV=3	0.001	2	1	97554.7	127246		280035	137979	231478	295504	382152	134813	127246	2292.35	426514	212427	309971	444667	382152	-0.919597	-1.00294	-6.79758	0.742037	-0.263587	0.281579	0.802168	0.583593
Q96HA7	Tonsoku-like protein OS=Homo sapiens OX=9606 GN=TONSL PE=1 SV=2	0.001	3	1				166365		50913.8	236316	142268	2292.35	2292.35	2292.35	253386	2292.35	68178.3	355602	142268	-5.49771	-5.49771	-5.49771	1.29065	-5.49771	-0.603297	1.77958	0.457928
Q96HC4	PDZ and LIM domain protein 5 OS=Homo sapiens OX=9606 GN=PDLIM5 PE=1 SV=5	0.001	1	1		112600		209832		106379	286527	348330	2292.35	112600	2292.35	319588	2292.35	142451	431158	348330	-6.21363	-0.59539	-6.21363	0.909615	-6.21363	-0.256134	1.34162	1.03385
Q9GZL7	Ribosome biogenesis protein WDR12 OS=Homo sapiens OX=9606 GN=WDR12 PE=1 SV=2	0.001	2	1			307607	421110	255219	196303	219823	314425	2292.35	2292.35	668327	641381	392925	262868	330783	314425	-7.15593	-7.15593	1.03165	0.97228	0.265352	-0.314563	0.0169853	-0.056185
Q5JXB2	Putative ubiquitin-conjugating enzyme E2 N-like OS=Homo sapiens OX=9606 GN=UBE2NL PE=1 SV=1	0.001	2	2			470353	456746	200558	379950	519865	774486	2292.35	2292.35	1.02192e+06	695657	308771	508789	782279	774486	-7.80334	-7.80334	0.996895	0.442061	-0.729778	-0.00924698	0.611368	0.596923
Q15269	Periodic tryptophan protein 2 homolog OS=Homo sapiens OX=9606 GN=PWP2 PE=2 SV=2	0.001	4	1			406921	418800		195662	480978	487108	2292.35	2292.35	884103	637863	2292.35	262010	723763	487108	-7.35475	-7.35475	1.23649	0.765526	-7.35475	-0.518096	0.947798	0.376523
P49773	Histidine triad nucleotide-binding protein 1 OS=Homo sapiens OX=9606 GN=HINT1 PE=1 SV=2	0.001	1	1				112721		83091.2	108164	202126	2292.35	2292.35	2292.35	171682	2292.35	111267	162763	202126	-5.16293	-5.16293	-5.16293	1.06383	-5.16293	0.438116	0.986864	1.29935
P06396	Gelsolin OS=Homo sapiens OX=9606 GN=GSN PE=1 SV=1	0.001	5	1		201319	417322	421532	382289	345945	575654	542628	2292.35	201319	906702	642024	588556	463252	866228	542628	-7.8438	-1.3873	0.783852	0.28585	0.160403	-0.184978	0.71797	0.0431868
Q8NFH4	Nucleoporin Nup37 OS=Homo sapiens OX=9606 GN=NUP37 PE=1 SV=1	0.001	3	1	812455	863416	485936		616279	384184	595118	1.37349e+06	1.12275e+06	863416	1.05578e+06	2292.35	948797	514459	895517	1.37349e+06	0.406496	0.0275892	0.317765	-8.52949	0.163633	-0.719411	0.0802543	0.697305
P51532	Transcription activator BRG1 OS=Homo sapiens OX=9606 GN=SMARCA4 PE=1 SV=2	0.001	1	1	130503		205174	282533	136329		163507	354518	180345	2292.35	445775	430318	209886	2292.35	246041	354518	-0.375337	-6.67313	0.930217	0.879303	-0.156493	-6.67313	0.072802	0.599761
Q9Y3P9	Rab GTPase-activating protein 1 OS=Homo sapiens OX=9606 GN=RABGAP1 PE=1 SV=3	0.001	1	1								264637	2292.35	2292.35	2292.35	2292.35	2292.35	2292.35	2292.35	264637	-3.93597	-3.93597	-3.93597	-3.93597	-3.93597	-3.93597	-3.93597	2.91507
Q5BKY9	Protein FAM133B OS=Homo sapiens OX=9606 GN=FAM133B PE=1 SV=1	0.001	2	2								520081	2292.35	2292.35	2292.35	2292.35	2292.35	2292.35	2292.35	520081	-4.8696	-4.8696	-4.8696	-4.8696	-4.8696	-4.8696	-4.8696	2.95616
Q9H7E9	UPF0488 protein C8orf33 OS=Homo sapiens OX=9606 GN=C8orf33 PE=1 SV=1	0.001	5	1	253878	124759	483710	396639	501723	346550	459653	643428	350839	124759	1.05094e+06	604109	772432	464062	691673	643428	-0.744467	-2.23613	0.838331	0.0395322	0.394131	-0.340959	0.234814	0.130501
O15305	Phosphomannomutase 2 OS=Homo sapiens OX=9606 GN=PMM2 PE=1 SV=1	0.001	7	2	148847		712634	515984	593182	523413	842652	1.21212e+06	205695	2292.35	1.54832e+06	785881	913239	700899	1.268e+06	1.21212e+06	-2.01183	-8.49936	0.900291	-0.078027	0.138655	-0.243131	0.612146	0.547119
P20618	Proteasome subunit beta type-1 OS=Homo sapiens OX=9606 GN=PSMB1 PE=1 SV=2	0.001	4	2	131499	155109		290413		506264		829242	181722	155109	2292.35	442319	2292.35	677935	2292.35	829242	-0.657561	-0.886008	-6.96632	0.625794	-6.96632	1.24185	-6.96632	1.5325
Q16401	26S proteasome non-ATPase regulatory subunit 5 OS=Homo sapiens OX=9606 GN=PSMD5 PE=1 SV=3	0.001	2	2	65902.6	228067	367844	532397	271036	411567		1.06529e+06	91072.2	228067	799201	810878	417275	551127	2292.35	1.06529e+06	-2.44424	-1.11986	0.689235	0.710162	-0.248323	0.153061	-7.75635	1.10385
Q9Y6X9	MORC family CW-type zinc finger protein 2 OS=Homo sapiens OX=9606 GN=MORC2 PE=1 SV=2	0.001	2	1	90682		358856	291704	260334	119365	304847	357525	125315	2292.35	779673	444287	400800	159840	458726	357525	-1.44445	-7.21704	1.19285	0.381476	0.232868	-1.09338	0.427617	0.0680312
P23443	Ribosomal protein S6 kinase beta-1 OS=Homo sapiens OX=9606 GN=RPS6KB1 PE=1 SV=2	0.001	3	1	419183	305590	929704	614882	899087	155684		267761	579277	305590	2.01994e+06	936509	1.3842e+06	208476	2292.35	267761	-0.299657	-1.22231	1.50233	0.393381	0.957065	-1.77403	-8.28094	-1.41297
O75151	Lysine-specific demethylase PHF2 OS=Homo sapiens OX=9606 GN=PHF2 PE=1 SV=4	0.001	2	1				337669				313493	2292.35	2292.35	2292.35	514293	2292.35	2292.35	2292.35	313493	-5.52006	-5.52006	-5.52006	2.28956	-5.52006	-5.52006	-5.52006	1.5754
P25789	Proteasome subunit alpha type-4 OS=Homo sapiens OX=9606 GN=PSMA4 PE=1 SV=1	0.001	3	2			173510	230786	268194	218090	449836	365543	2292.35	2292.35	376980	351503	412900	292043	676902	365543	-7.07956	-7.07956	0.281953	0.181003	0.41326	-0.0863512	1.12641	0.237509
P15941	Mucin-1 OS=Homo sapiens OX=9606 GN=MUC1 PE=1 SV=3	0.001	2	1	92158.2	132986			712350	610215	100121		127355	132986	2292.35	2292.35	1.0967e+06	817135	150660	2292.35	-1.19446	-1.13205	-6.99035	-6.99035	1.91178	1.48725	-0.952026	-6.99035
P55036	26S proteasome non-ATPase regulatory subunit 4 OS=Homo sapiens OX=9606 GN=PSMD4 PE=1 SV=1	0.001	1	1		86687.7		182899		94199.3	154031	256354	2292.35	86687.7	2292.35	278569	2292.35	126142	231782	256354	-5.74922	-0.50829	-5.74922	1.17584	-5.74922	0.0328548	0.91058	1.05595
P62891	60S ribosomal protein L39 OS=Homo sapiens OX=9606 GN=RPL39 PE=1 SV=2	0.001	9	2	3.5787e+06	5.92043e+06	1.66656e+06	8058910	3.87693e+06	4.87781e+06	2.73253e+06	7.74185e+06	4.94548e+06	5.92043e+06	3.62088e+06	1.22743e+07	5.96877e+06	6.53185e+06	4.11184e+06	7.74185e+06	-0.369574	-0.109984	-0.819344	0.941882	-0.0982526	0.0318056	-0.635903	0.276992
Q9BSF8	BTB/POZ domain-containing protein 10 OS=Homo sapiens OX=9606 GN=BTBD10 PE=1 SV=2	0.002	2	2	145407	116848	174534	715973		324381	300453	510782	200941	116848	379204	1.09048e+06	2292.35	434376	452113	510782	-0.987368	-1.76952	-0.0711682	1.45275	-7.44117	0.124803	0.182541	0.358565
Q92890	Ubiquitin recognition factor in ER-associated degradation protein 1 OS=Homo sapiens OX=9606 GN=UFD1 PE=1 SV=3	0.002	1	1			163450	325304	120685	293776	292976	366721	2292.35	2292.35	355123	495461	185801	393393	440862	366721	-6.93371	-6.93371	0.341639	0.822092	-0.592921	0.489293	0.653648	0.388002
Q9NY12	H/ACA ribonucleoprotein complex subunit 1 OS=Homo sapiens OX=9606 GN=GAR1 PE=1 SV=1	0.002	2	2	357564	1.44847e+06	472093	1.35309e+06	902565	1.62111e+06	941522	2.22426e+06	494125	1.44847e+06	1.0257e+06	2.06086e+06	1.38955e+06	2.17082e+06	1.41678e+06	2.22426e+06	-1.62947	-0.0778926	-0.575808	0.430828	-0.137799	0.505823	-0.109806	0.540905
O43852	Calumenin OS=Homo sapiens OX=9606 GN=CALU PE=1 SV=2	0.002	2	1							359382	593848	2292.35	2292.35	2292.35	2292.35	2292.35	2292.35	540789	593848	-5.96857	-5.96857	-5.96857	-5.96857	-5.96857	-5.96857	1.91352	2.04855
O00170	AH receptor-interacting protein OS=Homo sapiens OX=9606 GN=AIP PE=1 SV=2	0.002	2	2	381738		723864		567334	223777	343952	972815	527532	2292.35	1.57271e+06	2292.35	873445	299659	517570	972815	-0.17615	-8.02244	1.39977	-8.02244	0.551308	-0.992087	-0.203655	0.706757
O00308	NEDD4-like E3 ubiquitin-protein ligase WWP2 OS=Homo sapiens OX=9606 GN=WWP2 PE=1 SV=2	0.002	2	1				22775.8	63185.5	100634		38403.2	2292.35	2292.35	2292.35	34689.1	97277.7	134758	2292.35	38403.2	-4.09916	-4.09916	-4.09916	-0.179578	1.30805	1.77824	-4.09916	-0.0328336
Q9NVH0	Exonuclease 3'-5' domain-containing protein 2 OS=Homo sapiens OX=9606 GN=EXD2 PE=1 SV=2	0.002	1	1				9122.36	46972.9	68162.1		13155.3	2292.35	2292.35	2292.35	13894	72317.6	91275.5	2292.35	13155.3	-3.44567	-3.44567	-3.44567	-0.846107	1.53378	1.86966	-3.44567	-0.924924
Q9Y2W2	WW domain-binding protein 11 OS=Homo sapiens OX=9606 GN=WBP11 PE=1 SV=1	0.002	2	2	1201472	1.38281e+06	981053	1.6654e+06	1.51607e+06	1.55103e+06	1.39842e+06	2.09957e+06	1.66034e+06	1.38281e+06	2.1315e+06	2.53652e+06	2.33408e+06	2.07698e+06	2.10431e+06	2.09957e+06	-0.297632	-0.561507	0.0627595	0.313743	0.193745	0.0253771	0.0442387	0.0409849
Q15517	Corneodesmosin OS=Homo sapiens OX=9606 GN=CDSN PE=1 SV=3	0.002	2	1		467116	192456	144718	220239	274564	203095	222495	2292.35	467116	418142	220416	339070	367666	305611	222495	-6.9972	0.673614	0.513825	-0.409938	0.211416	0.328229	0.0615299	-0.396393
Q96DG6	Carboxymethylenebutenolidase homolog OS=Homo sapiens OX=9606 GN=CMBL PE=1 SV=1	0.002	3	2				102733	104702	114305	145221	346424	2292.35	2292.35	2292.35	156469	161196	153065	218525	346424	-5.82908	-5.82908	-5.82908	0.263828	0.30676	0.232091	0.745747	1.41048
O75347	Tubulin-specific chaperone A OS=Homo sapiens OX=9606 GN=TBCA PE=1 SV=3	0.002	3	1		149709	145870	358663	283856	388167		490520	2292.35	149709	316926	546270	437013	519792	2292.35	490520	-7.07043	-1.04125	0.0407401	0.826206	0.504269	0.754528	-7.07043	0.670904
Q9Y5K3	Choline-phosphate cytidylyltransferase B OS=Homo sapiens OX=9606 GN=PCYT1B PE=1 SV=1	0.002	2	1	181742	133944	311226	485277	314850	346763	456878	569598	251153	133944	676190	739112	484731	464348	687497	569598	-0.99573	-1.90267	0.433132	0.561496	-0.0471135	-0.109089	0.457057	0.185646
Q96PM9	Zinc finger protein 385A OS=Homo sapiens OX=9606 GN=ZNF385A PE=1 SV=2	0.002	1	1	143282	77829.7	216696	222614	229551	264345	280515	404996	198004	77829.7	470807	339057	353407	353982	422111	404996	-0.726074	-2.07321	0.523534	0.0499269	0.10973	0.112075	0.366021	0.306305
Q9UKN7	Unconventional myosin-XV OS=Homo sapiens OX=9606 GN=MYO15A PE=1 SV=2	0.002	8	2	356674	194330	433435	72775.6	333377		280629	62961.8	492895	194330	941709	110842	513253	2292.35	422282	62961.8	0.524878	-0.817894	1.45888	-1.62789	0.583268	-7.22343	0.301807	-2.44385
Q5QJE6	Deoxynucleotidyltransferase terminal-interacting protein 2 OS=Homo sapiens OX=9606 GN=DNTTIP2 PE=1 SV=2	0.002	2	1		125120	332650	608503	393883	312412	456501	709373	2292.35	125120	722738	926793	606406	418348	686931	709373	-7.83866	-2.06832	0.461842	0.820617	0.208653	-0.326925	0.388534	0.434913
O43768	Alpha-endosulfine OS=Homo sapiens OX=9606 GN=ENSA PE=1 SV=1	0.002	1	1				241900	186512	179453	237978	544371	2292.35	2292.35	2292.35	368431	287146	240304	358104	544371	-6.62114	-6.62114	-6.62114	0.70728	0.347673	0.0907492	0.666264	1.27048
P61964	WD repeat-containing protein 5 OS=Homo sapiens OX=9606 GN=WDR5 PE=1 SV=1	0.002	4	1			178337	575128	258713	354984	173080	607586	2292.35	2292.35	387467	875960	398304	475356	260447	607586	-7.35858	-7.35858	0.0425219	1.21932	0.0823192	0.33746	-0.530563	0.69154
P12004	Proliferating cell nuclear antigen OS=Homo sapiens OX=9606 GN=PCNA PE=1 SV=1	0.002	1	1			494901		444388	417333	597949	628073	2292.35	2292.35	1.07525e+06	2292.35	684161	558848	899777	628073	-7.71493	-7.71493	1.1587	-7.71493	0.506429	0.21455	0.901661	0.383027
P10398	Serine/threonine-protein kinase A-Raf OS=Homo sapiens OX=9606 GN=ARAF PE=1 SV=2	0.002	2	2			665884	732956			128834	147279	2292.35	2292.35	1.44674e+06	1.11634e+06	2292.35	2292.35	193866	147279	-7.31166	-7.31166	1.9901	1.61608	-7.31166	-7.31166	-0.909576	-1.30608
P42285	Exosome RNA helicase MTR4 OS=Homo sapiens OX=9606 GN=MTREX PE=1 SV=3	0.002	2	1	68241.2	91212.6	241129	329919	139700	242310	251409	498621	94303.9	91212.6	523892	502490	215076	324475	378313	498621	-1.80071	-1.8488	0.673165	0.612991	-0.611258	-0.0179965	0.203477	0.60184
Q9NRZ9	Lymphoid-specific helicase OS=Homo sapiens OX=9606 GN=HELLS PE=1 SV=1	0.002	3	1		44126.6	30516.2	233169	82060.2	112058	59497.6	184754	2292.35	44126.6	66301.5	355133	126336	150057	89530.4	184754	-5.79544	-1.5287	-0.941303	1.47994	-0.0111461	0.237091	-0.507968	0.537186
O60828	Polyglutamine-binding protein 1 OS=Homo sapiens OX=9606 GN=PQBP1 PE=1 SV=1	0.002	2	1		80800.2	239834	315979	308717	305884	285241	469868	2292.35	80800.2	521079	481258	475288	409608	429223	469868	-7.28971	-2.15026	0.538817	0.424126	0.406117	0.191557	0.259041	0.389571
O43242	26S proteasome non-ATPase regulatory subunit 3 OS=Homo sapiens OX=9606 GN=PSMD3 PE=1 SV=2	0.002	1	1			50598.7	49589.9	25763.9	13336	31877.1	30218.6	2292.35	2292.35	109934	75529	39665	17858.1	47967.8	30218.6	-4.15082	-4.15082	1.43284	0.891305	-0.0378578	-1.18915	0.236341	-0.430289
Q8WTT2	Nucleolar complex protein 3 homolog OS=Homo sapiens OX=9606 GN=NOC3L PE=1 SV=1	0.002	1	1			71436.2	176365	154348	118251	46246	126575	2292.35	2292.35	155207	268617	237628	158349	69589.7	126575	-5.7983	-5.7983	0.282916	1.07428	0.897426	0.311835	-0.874329	-0.0112791
Q6P996	Pyridoxal-dependent decarboxylase domain-containing protein 1 OS=Homo sapiens OX=9606 GN=PDXDC1 PE=1 SV=2	0.002	2	1			111332	152442		55169.6	296454	311634	2292.35	2292.35	241888	232180	2292.35	73877.3	446095	311634	-6.16133	-6.16133	0.560038	0.500939	-6.16133	-1.1511	1.44305	0.92555
P62304	Small nuclear ribonucleoprotein E OS=Homo sapiens OX=9606 GN=SNRPE PE=1 SV=1	0.002	4	1		171077		446428	313392	787680	320368	782037	2292.35	171077	2292.35	679941	482485	1.05478e+06	482082	782037	-7.63961	-1.41793	-7.63961	0.572827	0.0779015	1.20628	0.0766958	0.774654
Q7L7X3	Serine/threonine-protein kinase TAO1 OS=Homo sapiens OX=9606 GN=TAOK1 PE=1 SV=1	0.002	2	1	160091		3.03049e+06	656672			570780	216475	221233	2292.35	6.58425e+06	1.00016e+06	2292.35	2292.35	858894	216475	-2.3282	-8.9208	2.56718	-0.151611	-8.9208	-8.9208	-0.371287	-2.35957
Q7L1Q6	Basic leucine zipper and W2 domain-containing protein 1 OS=Homo sapiens OX=9606 GN=BZW1 PE=1 SV=1	0.002	3	2				49356.5			55741.6	141220	2292.35	2292.35	2292.35	75173.5	2292.35	2292.35	83878.4	141220	-4.08734	-4.08734	-4.08734	0.947981	-4.08734	-4.08734	1.10606	1.85763
Q13057	Bifunctional coenzyme A synthase OS=Homo sapiens OX=9606 GN=COASY PE=1 SV=4	0.002	1	1			89202.6	149866					2292.35	2292.35	193807	228257	2292.35	2292.35	2292.35	2292.35	-4.57075	-4.57075	1.8309	2.06693	-4.57075	-4.57075	-4.57075	-4.57075
Q96FQ6	Protein S100-A16 OS=Homo sapiens OX=9606 GN=S100A16 PE=1 SV=1	0.002	1	1				11216.3				32846.5	2292.35	2292.35	2292.35	17083.2	2292.35	2292.35	2292.35	32846.5	-1.79602	-1.79602	-1.79602	1.10165	-1.79602	-1.79602	-1.79602	2.04481
Q9BYD6	39S ribosomal protein L1, mitochondrial OS=Homo sapiens OX=9606 GN=MRPL1 PE=1 SV=2	0.002	1	1					118906	238091			2292.35	2292.35	2292.35	2292.35	183063	318826	2292.35	2292.35	-4.8134	-4.8134	-4.8134	-4.8134	1.50597	2.3064	-4.8134	-4.8134
P62899	60S ribosomal protein L31 OS=Homo sapiens OX=9606 GN=RPL31 PE=1 SV=1	0.002	6	1	4.25685e+06	4.0832e+06	7078326	9467823	6976645	7414705	8.12762e+06	5778414	5.88263e+06	4.0832e+06	1.53788e+07	1.44202e+07	1.0741e+07	9.92898e+06	1.22302e+07	5778414	-0.737118	-1.26388	0.649294	0.556436	0.13147	0.0180658	0.318798	-0.762907
O00764	Pyridoxal kinase OS=Homo sapiens OX=9606 GN=PDXK PE=1 SV=1	0.003	1	1								61567	2292.35	2292.35	2292.35	2292.35	2292.35	2292.35	2292.35	61567	-2.08141	-2.08141	-2.08141	-2.08141	-2.08141	-2.08141	-2.08141	2.66585
Q8IYD1	Eukaryotic peptide chain release factor GTP-binding subunit ERF3B OS=Homo sapiens OX=9606 GN=GSPT2 PE=1 SV=2	0.003	4	1	123992	215421	707640	502908	659398	476801	796548	1.34865e+06	171348	215421	1.53747e+06	765964	1.01518e+06	638482	1.19862e+06	1.34865e+06	-2.32974	-1.99951	0.835813	-0.169392	0.236997	-0.432024	0.476639	0.646771
O43663	Protein regulator of cytokinesis 1 OS=Homo sapiens OX=9606 GN=PRC1 PE=1 SV=2	0.003	2	1			640028	583721		123763	85902.7	105554	2292.35	2292.35	1.39057e+06	889049	2292.35	165730	129264	105554	-7.19497	-7.19497	2.04965	1.40432	-7.19497	-1.01911	-1.37763	-1.66996
Q8IVP5	FUN14 domain-containing protein 1 OS=Homo sapiens OX=9606 GN=FUNDC1 PE=1 SV=1	0.003	1	1							49646.9	97333.1	2292.35	2292.35	2292.35	2292.35	2292.35	2292.35	74707.4	97333.1	-3.34074	-3.34074	-3.34074	-3.34074	-3.34074	-3.34074	1.68561	2.06729
P30043	Flavin reductase (NADPH) OS=Homo sapiens OX=9606 GN=BLVRB PE=1 SV=3	0.003	1	1						155900	194711	283125	2292.35	2292.35	2292.35	2292.35	2292.35	208765	292996	283125	-5.44043	-5.44043	-5.44043	-5.44043	-5.44043	1.06848	1.55748	1.50804
P55060	Exportin-2 OS=Homo sapiens OX=9606 GN=CSE1L PE=1 SV=3	0.003	1	1			178275	118802	143350	158216	256572	423682	2292.35	2292.35	387332	180944	220695	211866	386082	423682	-6.62907	-6.62907	0.771523	-0.3265	-0.0399892	-0.0988916	0.766862	0.900936
O15294	UDP-N-acetylglucosamine--peptide N-acetylglucosaminyltransferase 110 kDa subunit OS=Homo sapiens OX=9606 GN=OGT PE=1 SV=3	0.003	2	1			346693	338233	125215	180834	305381	479298	2292.35	2292.35	753248	515154	192776	242154	459529	479298	-7.17317	-7.17317	1.18698	0.638856	-0.77922	-0.450222	0.474009	0.534778
P37108	Signal recognition particle 14 kDa protein OS=Homo sapiens OX=9606 GN=SRP14 PE=1 SV=2	0.003	1	1	186513	301075	162040	549983		526618	530031	823767	257746	301075	352059	837663	2292.35	705191	797577	823767	-0.983615	-0.759443	-0.53375	0.716803	-7.79659	0.468447	0.646056	0.692669
P18085	ADP-ribosylation factor 4 OS=Homo sapiens OX=9606 GN=ARF4 PE=1 SV=3	0.003	5	1	741383		1.09947e+06	981922	1.07128e+06	560259	1.30949e+06	1.29744e+06	1.02453e+06	2292.35	2.38878e+06	1.49554e+06	1.64929e+06	750239	1.97049e+06	1.29744e+06	-0.36811	-9.17203	0.853196	0.177588	0.318769	-0.817654	0.575479	-0.0274135
Q8IV36	Protein HID1 OS=Homo sapiens OX=9606 GN=HID1 PE=1 SV=1	0.003	3	1							491935	463280	2292.35	2292.35	2292.35	2292.35	2292.35	2292.35	740251	463280	-6.05262	-6.05262	-6.05262	-6.05262	-6.05262	-6.05262	2.28242	1.60629
O43151	Methylcytosine dioxygenase TET3 OS=Homo sapiens OX=9606 GN=TET3 PE=1 SV=3	0.003	2	1				108903	439697	244824	3.90613e+06	1.10198e+06	2292.35	2292.35	2292.35	165867	676939	327843	5.87784e+06	1.10198e+06	-8.79706	-8.79706	-8.79706	-2.62	-0.591002	-1.63702	2.52719	0.111998
Q9Y5V3	Melanoma-associated antigen D1 OS=Homo sapiens OX=9606 GN=MAGED1 PE=1 SV=3	0.003	1	1		335461	231744		425927		563685	147304	2292.35	335461	503503	2292.35	655739	2292.35	848218	147304	-7.08921	0.103963	0.689817	-7.08921	1.07094	-7.08921	1.44225	-1.08338
O43896	Kinesin-like protein KIF1C OS=Homo sapiens OX=9606 GN=KIF1C PE=1 SV=3	0.003	2	1	228185	39435.7	300024	359571	72139.7		84441.4		315334	39435.7	651852	547652	111063	2292.35	127065	2292.35	0.489373	-2.50993	1.53704	1.28575	-1.01613	-6.61453	-0.82194	-6.61453
Q9UHI6	Probable ATP-dependent RNA helicase DDX20 OS=Homo sapiens OX=9606 GN=DDX20 PE=1 SV=2	0.003	1	1							121587	208675	2292.35	2292.35	2292.35	2292.35	2292.35	2292.35	182961	208675	-4.46634	-4.46634	-4.46634	-4.46634	-4.46634	-4.46634	1.85222	2.04195
Q15345	Leucine-rich repeat-containing protein 41 OS=Homo sapiens OX=9606 GN=LRRC41 PE=1 SV=3	0.003	1	1				5211.68			11193.6	30544.2	2292.35	2292.35	2292.35	7937.76	2292.35	2292.35	16843.8	30544.2	-1.86468	-1.86468	-1.86468	-0.0727743	-1.86468	-1.86468	1.01264	1.87132
Q86TJ2	Transcriptional adapter 2-beta OS=Homo sapiens OX=9606 GN=TADA2B PE=1 SV=2	0.003	1	1			2.18933e+06	377668	562715	352081	1.17072e+06	787430	2292.35	2292.35	4.75668e+06	575216	866333	471469	1.76167e+06	787430	-8.97425	-8.97425	2.04466	-1.00312	-0.412302	-1.29006	0.611647	-0.550072
P46779	60S ribosomal protein L28 OS=Homo sapiens OX=9606 GN=RPL28 PE=1 SV=3	0.003	1	1		167614		343011	361248	212533	509807	443241	2292.35	167614	2292.35	522430	556162	284602	767143	443241	-7.22617	-1.034	-7.22617	0.606096	0.696362	-0.270197	1.16035	0.36895
O15371	Eukaryotic translation initiation factor 3 subunit D OS=Homo sapiens OX=9606 GN=EIF3D PE=1 SV=1	0.003	2	1		162023	424312	629171	407199	313041	445967	497516	2292.35	162023	921887	958272	626906	419191	671079	497516	-7.85953	-1.7163	0.792091	0.847936	0.235751	-0.34489	0.333982	-0.0977555
Q9NQ50	39S ribosomal protein L40, mitochondrial OS=Homo sapiens OX=9606 GN=MRPL40 PE=1 SV=1	0.003	2	1					237477	252033		47541.8	2292.35	2292.35	2292.35	2292.35	365609	337496	2292.35	47541.8	-5.37702	-5.37702	-5.37702	-5.37702	1.9403	1.82487	-5.37702	-1.00273
O94901	SUN domain-containing protein 1 OS=Homo sapiens OX=9606 GN=SUN1 PE=1 SV=3	0.003	1	1	2.74641e+06	312264	2548210	462209	1.99559e+06	518416	1.68013e+06	623385	3.79532e+06	312264	5.53641e+06	703978	3.07232e+06	694207	2.52821e+06	623385	0.814351	-2.78903	1.35908	-1.61627	0.50946	-1.63643	0.228246	-1.79167
O00299	Chloride intracellular channel protein 1 OS=Homo sapiens OX=9606 GN=CLIC1 PE=1 SV=4	0.003	1	1			112441	210455	111549	191145	215880	447672	2292.35	2292.35	244296	320538	171736	255961	324850	447672	-6.59241	-6.59241	0.14325	0.535112	-0.365187	0.210543	0.554392	1.01706
P28482	Mitogen-activated protein kinase 1 OS=Homo sapiens OX=9606 GN=MAPK1 PE=1 SV=3	0.003	2	2			114650	180712	127258		299701	449091	2292.35	2292.35	249095	275237	195922	2292.35	450982	449091	-6.47135	-6.47135	0.292373	0.43635	-0.0540465	-6.47135	1.14875	1.14269
Q9UNQ2	Probable dimethyladenosine transferase OS=Homo sapiens OX=9606 GN=DIMT1 PE=1 SV=1	0.003	1	1				277598	254167	405949	398368	756972	2292.35	2292.35	2292.35	422801	391304	543604	599453	756972	-7.2131	-7.2131	-7.2131	0.313909	0.20222	0.676485	0.817576	1.15417
Q9BRD0	BUD13 homolog OS=Homo sapiens OX=9606 GN=BUD13 PE=1 SV=1	0.003	1	1		74884	267856	778574		135110	178814	140504	2292.35	74884	581961	1.18582e+06	2292.35	180924	269075	140504	-7.05451	-2.02475	0.93344	1.96033	-7.05451	-0.752095	-0.179475	-1.11687
Q9BRA2	Thioredoxin domain-containing protein 17 OS=Homo sapiens OX=9606 GN=TXNDC17 PE=1 SV=1	0.004	3	1				160126	59748.8	117775	89790.7	241282	2292.35	2292.35	2292.35	243883	91986.7	157711	135115	241282	-5.57936	-5.57936	-5.57936	1.15385	-0.25284	0.524949	0.301845	1.13838
Q9Y6A4	Cilia- and flagella-associated protein 20 OS=Homo sapiens OX=9606 GN=CFAP20 PE=1 SV=1	0.004	1	1						33072.4			2292.35	2292.35	2292.35	2292.35	2292.35	44287.1	2292.35	2292.35	-1.71806	-1.71806	-1.71806	-1.71806	-1.71806	2.55393	-1.71806	-1.71806
A6NC98	Coiled-coil domain-containing protein 88B OS=Homo sapiens OX=9606 GN=CCDC88B PE=1 SV=1	0.004	2	1	178570		247955	142597	242776	168200	163604	94826.5	246769	2292.35	538722	217185	373768	225236	246186	94826.5	0.021475	-6.72871	1.14785	-0.16276	0.620455	-0.110253	0.0180634	-1.35833
Q8TED0	U3 small nucleolar RNA-associated protein 15 homolog OS=Homo sapiens OX=9606 GN=UTP15 PE=1 SV=3	0.004	1	1			109525	298658	113737	197327	154426		2292.35	2292.35	237960	454877	175105	264239	232377	2292.35	-6.22464	-6.22464	0.473107	1.40786	0.0306095	0.624229	0.438851	-6.22464
O95478	Ribosome biogenesis protein NSA2 homolog OS=Homo sapiens OX=9606 GN=NSA2 PE=1 SV=1	0.004	2	1	86395		178679	193550	152830	145055	136766	159417	119391	2292.35	388210	294791	235291	194242	205802	159417	-0.743799	-6.44652	0.957347	0.560198	0.234955	-0.0416338	0.0417645	-0.326685
Q9NPE3	H/ACA ribonucleoprotein complex subunit 3 OS=Homo sapiens OX=9606 GN=NOP10 PE=1 SV=1	0.004	3	1	152258	302144			280414	556140	263690	717776	210409	302144	2292.35	2292.35	431714	744723	396793	717776	-0.738349	-0.21631	-7.25857	-7.25857	0.298531	1.08516	0.176842	1.03199
Q15007	Pre-mRNA-splicing regulator WTAP OS=Homo sapiens OX=9606 GN=WTAP PE=1 SV=2	0.004	2	1	438468	1.0253e+06	312642	439757	542822	527118	474486	444104	605927	1.0253e+06	679267	669781	835707	705861	713994	444104	-0.22866	0.530173	-0.0638266	-0.0841153	0.235193	-0.00842124	0.0081078	-0.676907
Q9P2N5	RNA-binding protein 27 OS=Homo sapiens OX=9606 GN=RBM27 PE=1 SV=2	0.004	5	1	112855	108442	563359	663450	212236	290375	337800	530855	155957	108442	1.22399e+06	1.01048e+06	326750	388839	508313	530855	-1.76947	-2.29369	1.2029	0.926349	-0.702435	-0.451448	-0.0649061	-0.00230437
P42330	Aldo-keto reductase family 1 member C3 OS=Homo sapiens OX=9606 GN=AKR1C3 PE=1 SV=4	0.004	4	1	57200.2	123195	249834	452673	467968	716448	464224	652302	79046.1	123195	542805	689453	720463	959391	698551	652302	-2.81989	-2.17971	-0.0402204	0.304797	0.36827	0.781464	0.323711	0.224884
P51809	Vesicle-associated membrane protein 7 OS=Homo sapiens OX=9606 GN=VAMP7 PE=1 SV=3	0.004	1	1							160730	409642	2292.35	2292.35	2292.35	2292.35	2292.35	2292.35	241862	409642	-5.18094	-5.18094	-5.18094	-5.18094	-5.18094	-5.18094	1.54027	2.30045
Q96A49	Synapse-associated protein 1 OS=Homo sapiens OX=9606 GN=SYAP1 PE=1 SV=1	0.004	1	1							131810	200625	2292.35	2292.35	2292.35	2292.35	2292.35	2292.35	198345	200625	-4.4922	-4.4922	-4.4922	-4.4922	-4.4922	-4.4922	1.94283	1.95932
P54136	Arginine--tRNA ligase, cytoplasmic OS=Homo sapiens OX=9606 GN=RARS PE=1 SV=2	0.004	2	1				82623.7	58745.9		170870	232931	2292.35	2292.35	2292.35	125842	90442.8	2292.35	257121	232931	-5.28599	-5.28599	-5.28599	0.492649	0.0161154	-5.28599	1.52348	1.38094
P49902	Cytosolic purine 5'-nucleotidase OS=Homo sapiens OX=9606 GN=NT5C2 PE=1 SV=1	0.005	2	1		186088	453467	873326		148243		363356	2292.35	186088	985232	1.33014e+06	2292.35	198511	2292.35	363356	-7.38729	-1.04427	1.3602	1.79324	-7.38729	-0.95104	-7.38729	-0.0788793
Q9UFW8	CGG triplet repeat-binding protein 1 OS=Homo sapiens OX=9606 GN=CGGBP1 PE=1 SV=2	0.005	4	2			141856	188593	169148	166131	162026	264247	2292.35	2292.35	308204	287241	260413	222465	243812	264247	-6.43886	-6.43886	0.632055	0.53043	0.388971	0.161743	0.293937	0.410056
Q9H2W6	39S ribosomal protein L46, mitochondrial OS=Homo sapiens OX=9606 GN=MRPL46 PE=1 SV=1	0.005	1	1						912222			2292.35	2292.35	2292.35	2292.35	2292.35	1.22155e+06	2292.35	2292.35	-6.0765	-6.0765	-6.0765	-6.0765	-6.0765	2.98117	-6.0765	-6.0765
P54920	Alpha-soluble NSF attachment protein OS=Homo sapiens OX=9606 GN=NAPA PE=1 SV=3	0.005	1	1		59498.5	86957.2	264366		208199		436325	2292.35	59498.5	188929	402648	2292.35	278798	2292.35	436325	-6.22637	-1.52841	0.138503	1.23018	-6.22637	0.699882	-6.22637	1.34606
O14545	TRAF-type zinc finger domain-containing protein 1 OS=Homo sapiens OX=9606 GN=TRAFD1 PE=1 SV=1	0.005	1	1				127704	163557	196481	281663	315956	2292.35	2292.35	2292.35	194502	251805	263106	423839	315956	-6.31105	-6.31105	-6.31105	0.0957637	0.468285	0.531621	1.21949	0.795701
Q9BYG3	MKI67 FHA domain-interacting nucleolar phosphoprotein OS=Homo sapiens OX=9606 GN=NIFK PE=1 SV=1	0.005	4	1	365527	318630	578648	781184	520563	559914	619221	785253	505130	318630	1.25721e+06	1.1898e+06	801437	749777	931787	785253	-0.694349	-1.35912	0.621149	0.541643	-0.0284142	-0.124541	0.188998	-0.0578452
Q08AN1	Zinc finger protein 616 OS=Homo sapiens OX=9606 GN=ZNF616 PE=2 SV=2	0.005	5	2	1599151	545675	2.00828e+06	531647	1.17824e+06	635508	1.51562e+06	502717	2.2099e+06	545675	4.36331e+06	809736	1.81397e+06	851005	2.28066e+06	502717	0.402301	-1.61557	1.38374	-1.04616	0.117472	-0.974441	0.44777	-1.73386
Q4U2R6	39S ribosomal protein L51, mitochondrial OS=Homo sapiens OX=9606 GN=MRPL51 PE=1 SV=1	0.006	1	1					485697	737139		186642	2292.35	2292.35	2292.35	2292.35	747758	987098	2292.35	186642	-6.71977	-6.71977	-6.71977	-6.71977	1.62983	2.03045	-6.71977	-0.372467
P49458	Signal recognition particle 9 kDa protein OS=Homo sapiens OX=9606 GN=SRP9 PE=1 SV=2	0.006	2	1			207912	448143		447451	2.36581e+06	4.43946e+06	2292.35	2292.35	451723	682553	2292.35	599179	3.56e+06	4.43946e+06	-9.05285	-9.05285	-1.43038	-0.834878	-9.05285	-1.02283	1.54799	1.86649
O43776	Asparagine--tRNA ligase, cytoplasmic OS=Homo sapiens OX=9606 GN=NARS PE=1 SV=1	0.006	3	1	311988	312770	700554	964197	799333	825265	574810	791310	431143	312770	1.52207e+06	1.46854e+06	1.23062e+06	1.10511e+06	864958	791310	-1.16358	-1.62664	0.656215	0.604565	0.349567	0.194368	-0.159117	-0.287503
P12830	Cadherin-1 OS=Homo sapiens OX=9606 GN=CDH1 PE=1 SV=3	0.006	1	1				101975	343276	644620		186926	2292.35	2292.35	2292.35	155315	528494	863206	2292.35	186926	-6.57062	-6.57062	-6.57062	-0.488394	1.27829	1.98611	-6.57062	-0.221121
Q99590	Protein SCAF11 OS=Homo sapiens OX=9606 GN=SCAF11 PE=1 SV=2	0.006	1	1		36700.8	84642.2	176689	167055	214122	182686	243957	2292.35	36700.8	183899	269110	257190	286729	274901	243957	-6.40566	-2.40475	-0.0797227	0.469557	0.404199	0.561049	0.500273	0.327991
Q8WXD5	Gem-associated protein 6 OS=Homo sapiens OX=9606 GN=GEMIN6 PE=1 SV=1	0.006	1	1			100322					241474	2292.35	2292.35	217965	2292.35	2292.35	2292.35	2292.35	241474	-4.68946	-4.68946	1.88167	-4.68946	-4.68946	-4.68946	-4.68946	2.02944
P51570	Galactokinase OS=Homo sapiens OX=9606 GN=GALK1 PE=1 SV=1	0.006	2	1	132266	88134.9	447535	344069	333206	409246	580283	718770	182781	88134.9	972344	524041	512991	548019	873193	718770	-1.59595	-2.64828	0.815403	-0.0763833	-0.107132	-0.0118383	0.660237	0.379467
Q9BXK1	Krueppel-like factor 16 OS=Homo sapiens OX=9606 GN=KLF16 PE=1 SV=1	0.006	1	1								83576.8	2292.35	2292.35	2292.35	2292.35	2292.35	2292.35	2292.35	83576.8	-2.44158	-2.44158	-2.44158	-2.44158	-2.44158	-2.44158	-2.44158	2.74662
P28070	Proteasome subunit beta type-4 OS=Homo sapiens OX=9606 GN=PSMB4 PE=1 SV=4	0.006	3	1		134708	195764	465156	218437	458465	449808	830385	2292.35	134708	425330	708465	336296	613928	676859	830385	-7.66746	-1.7906	-0.13185	0.604266	-0.4707	0.397637	0.538423	0.833349
P0DOX5	Immunoglobulin gamma-1 heavy chain OS=Homo sapiens OX=9606 PE=1 SV=2	0.006	11	2	1.16394e+07	14380395	3.82659e+06	5.27882e+06	8.86578e+06	7521687	6.94784e+07	4.05212e+07	1.60847e+07	14380395	8.3139e+06	8.04001e+06	1.36494e+07	1.00722e+07	1.04549e+08	4.05212e+07	-0.744668	-0.906256	-1.69676	-1.74509	-0.981522	-1.41997	1.95575	0.588318
Q2TAK8	PWWP domain-containing protein MUM1 OS=Homo sapiens OX=9606 GN=MUM1 PE=1 SV=3	0.006	2	1	759111	367943	1.2684e+06	567526	1.11939e+06	781879	763632	774423	1.04903e+06	367943	2.75582e+06	864383	1.72336e+06	1.04701e+06	1.14909e+06	774423	-0.21354	-1.72504	1.17988	-0.492855	0.502629	-0.216323	-0.0821032	-0.651404
Q9NPA3	Mid1-interacting protein 1 OS=Homo sapiens OX=9606 GN=MID1IP1 PE=1 SV=1	0.006	1	1	25466.9	318563							35193.2	318563	2292.35	2292.35	2292.35	2292.35	2292.35	2292.35	-0.384416	2.79379	-4.32481	-4.32481	-4.32481	-4.32481	-4.32481	-4.32481
P42704	Leucine-rich PPR motif-containing protein, mitochondrial OS=Homo sapiens OX=9606 GN=LRPPRC PE=1 SV=3	0.006	4	1	11574.3	15018.8	18626.2	24982.7	34519	34113.1	28189.5	40771.2	15994.8	15018.8	40468.4	38050.4	53144	45680.6	42418.8	40771.2	-1.18805	-1.27889	0.151139	0.0622538	0.54425	0.325926	0.219048	0.161894
Q13464	Rho-associated protein kinase 1 OS=Homo sapiens OX=9606 GN=ROCK1 PE=1 SV=1	0.007	1	1		44362.8	670048	637649	49297.9	223804		353471	2292.35	44362.8	1.45579e+06	971185	75897	299695	2292.35	353471	-7.44927	-3.17482	1.86148	1.2775	-2.40013	-0.418752	-7.44927	-0.180654
O43805	Sjoegren syndrome nuclear autoantigen 1 OS=Homo sapiens OX=9606 GN=SSNA1 PE=1 SV=2	0.007	2	1	3.12822e+06	1.47155e+06	4.33138e+06		2.69758e+06	1.82682e+06	2.77879e+06	1.60106e+06	4.32296e+06	1.47155e+06	9.41064e+06	2292.35	4.15309e+06	2.44629e+06	4.18145e+06	1.60106e+06	0.325981	-1.2287	1.44825	-10.555	0.268147	-0.495445	0.277964	-1.10701
Q8WUA4	General transcription factor 3C polypeptide 2 OS=Homo sapiens OX=9606 GN=GTF3C2 PE=1 SV=2	0.007	2	1	1.0662e+06	455879	814972	205310	769230		628126	370439	1.47341e+06	455879	1.77066e+06	312701	1.18427e+06	2292.35	945186	370439	0.855427	-0.837008	1.12056	-1.38087	0.540274	-8.47269	0.21494	-1.13642
Q02040	A-kinase anchor protein 17A OS=Homo sapiens OX=9606 GN=AKAP17A PE=1 SV=2	0.007	1	1			178148	290095	101181	87472	161531	151710	2292.35	2292.35	387056	441835	155774	117133	243068	151710	-6.35503	-6.35503	1.04454	1.2355	-0.268556	-0.679858	0.373353	-0.30669
Q6DKI1	60S ribosomal protein L7-like 1 OS=Homo sapiens OX=9606 GN=RPL7L1 PE=1 SV=1	0.008	2	1		166284		358993	101530	164521	132615	281513	2292.35	166284	2292.35	546771	156311	220309	199555	281513	-6.42461	-0.243926	-6.42461	1.47336	-0.333164	0.161947	0.0192068	0.515619
Q9BZL6	Serine/threonine-protein kinase D2 OS=Homo sapiens OX=9606 GN=PRKD2 PE=1 SV=3	0.008	1	1								381332	2292.35	2292.35	2292.35	2292.35	2292.35	2292.35	2292.35	381332	-4.43754	-4.43754	-4.43754	-4.43754	-4.43754	-4.43754	-4.43754	2.94053
Q9Y5A9	YTH domain-containing family protein 2 OS=Homo sapiens OX=9606 GN=YTHDF2 PE=1 SV=2	0.008	1	1		137687	104511	411042			93901.3	313757	2292.35	137687	227066	626047	2292.35	2292.35	141300	313757	-6.30773	-0.399306	0.322415	1.78557	-6.30773	-6.30773	-0.361936	0.788948
Q9NUQ6	SPATS2-like protein OS=Homo sapiens OX=9606 GN=SPATS2L PE=1 SV=2	0.008	1	1				216690			81816.9		2292.35	2292.35	2292.35	330034	2292.35	2292.35	123116	2292.35	-4.67015	-4.67015	-4.67015	2.49949	-4.67015	-4.67015	1.07689	-4.67015
Q14493	Histone RNA hairpin-binding protein OS=Homo sapiens OX=9606 GN=SLBP PE=1 SV=1	0.008	2	1				209547	210622	121333			2292.35	2292.35	2292.35	319155	324264	162476	2292.35	2292.35	-5.47799	-5.47799	-5.47799	1.64329	1.6662	0.669261	-5.47799	-5.47799
Q6ZUT1	Uncharacterized protein NKAPD1 OS=Homo sapiens OX=9606 GN=NKAPD1 PE=1 SV=2	0.008	3	1	415014	454028	476306	859794	505740	329846	447464	548705	573517	454028	1.03485e+06	1.30953e+06	778616	441695	673332	548705	-0.341691	-0.678746	0.509827	0.849447	0.0993859	-0.718477	-0.110208	-0.405497
Q13123	Protein Red OS=Homo sapiens OX=9606 GN=IK PE=1 SV=3	0.008	5	1			269707	1.22695e+06	354848	503719	348163	595058	2292.35	2292.35	585984	1.86874e+06	546309	674527	523906	595058	-8.03172	-8.03172	-0.0338335	1.6393	-0.134976	0.169182	-0.195386	-0.0116643
Q9BTL3	RNA guanine-N7 methyltransferase activating subunit OS=Homo sapiens OX=9606 GN=RAMAC PE=1 SV=1	0.008	1	1		29308.2		107880	225652	439226	198382	389256	2292.35	29308.2	2292.35	164309	347404	588164	298520	389256	-6.63412	-2.95771	-6.63412	-0.470684	0.609523	1.36913	0.390735	0.773629
Q92466	DNA damage-binding protein 2 OS=Homo sapiens OX=9606 GN=DDB2 PE=1 SV=1	0.008	1	1		33597.2	50253.2	162544	68659.4	123603	164835		2292.35	33597.2	109183	247566	105705	165516	248039	2292.35	-5.63952	-1.76608	-0.0657445	1.11532	-0.112452	0.534475	1.11807	-5.63952
P52333	Tyrosine-protein kinase JAK3 OS=Homo sapiens OX=9606 GN=JAK3 PE=1 SV=2	0.009	1	1		47183.4		150898	68349	177137	93925.1	217645	2292.35	47183.4	2292.35	229828	105227	237203	141336	217645	-5.74423	-1.38085	-5.74423	0.903353	-0.223692	0.94892	0.201927	0.824773
P61158	Actin-related protein 3 OS=Homo sapiens OX=9606 GN=ACTR3 PE=1 SV=3	0.009	2	1	3308.71	5708.12		9730.01	9219.09	13787	20921.4	26351.3	4572.38	5708.12	2292.35	14819.5	14193.3	18462.1	31482	26351.3	-1.68824	-1.36817	-2.68436	0.00823643	-0.054047	0.325307	1.09527	0.838613
Q13823	Nucleolar GTP-binding protein 2 OS=Homo sapiens OX=9606 GN=GNL2 PE=1 SV=1	0.009	2	1	2257409	737224	1416293	780816	1.13872e+06	924416	970147	511107	3.11956e+06	737224	3.07713e+06	1.18924e+06	1.75312e+06	1.23788e+06	1.45985e+06	511107	0.931488	-1.14968	0.911731	-0.459817	0.100074	-0.401984	-0.164033	-1.67816
Q8N0Z3	Spindle and centriole-associated protein 1 OS=Homo sapiens OX=9606 GN=SPICE1 PE=1 SV=1	0.009	1	1	447812	162352	355881	109184	334381		442373	394615	618840	162352	773211	166295	514800	2292.35	665671	394615	0.586015	-1.34443	0.907309	-1.30981	0.320458	-7.49058	0.691258	-0.0631079
Q9BSC4	Nucleolar protein 10 OS=Homo sapiens OX=9606 GN=NOL10 PE=1 SV=1	0.009	1	1		64053.1		352909		109717		282450	2292.35	64053.1	2292.35	537506	2292.35	146921	2292.35	282450	-5.82568	-1.02131	-5.82568	2.04763	-5.82568	0.176395	-5.82568	1.11934
Q8NFI3	Cytosolic endo-beta-N-acetylglucosaminidase OS=Homo sapiens OX=9606 GN=ENGASE PE=1 SV=1	0.009	1	1			217395	145821	216978	112443	296887	304136	2292.35	2292.35	472327	222096	334051	150572	446747	304136	-6.72093	-6.72093	0.965887	-0.122717	0.466168	-0.683449	0.885561	0.33082
P84085	ADP-ribosylation factor 5 OS=Homo sapiens OX=9606 GN=ARF5 PE=1 SV=2	0.009	1	1			33288.7	59193.6	40039.5	78168.9	72786.8	157531	2292.35	2292.35	72325.2	90156.1	61643.2	104675	109528	157531	-5.03305	-5.03305	-0.0534561	0.26447	-0.284014	0.479895	0.545268	1.06961
Q8WVJ2	NudC domain-containing protein 2 OS=Homo sapiens OX=9606 GN=NUDCD2 PE=1 SV=1	0.009	1	1		98538.5		152778		89623.8		312148	2292.35	98538.5	2292.35	232692	2292.35	120015	2292.35	312148	-5.39668	0.0291069	-5.39668	1.26877	-5.39668	0.313558	-5.39668	1.69258
Q9NR45	Sialic acid synthase OS=Homo sapiens OX=9606 GN=NANS PE=1 SV=2	0.009	1	1				151828	85178.8	139292	133033	247345	2292.35	2292.35	2292.35	231244	131138	186525	200185	247345	-5.77373	-5.77373	-5.77373	0.882716	0.0643811	0.572666	0.674632	0.979825
Q8IZ83	Aldehyde dehydrogenase family 16 member A1 OS=Homo sapiens OX=9606 GN=ALDH16A1 PE=1 SV=2	0.009	1	1		94634.3		168170	159684	300500		392224	2292.35	94634.3	2292.35	256134	245843	402397	2292.35	392224	-6.25243	-0.884971	-6.25243	0.551495	0.492331	1.20321	-6.25243	1.16627
Q96P63	Serpin B12 OS=Homo sapiens OX=9606 GN=SERPINB12 PE=1 SV=1	0.009	1	1	183009	490391	150503	245868	220572	362450	230306	277857	252904	490391	326993	374475	339584	485354	346558	277857	-0.516461	0.438882	-0.145791	0.0498178	-0.0912819	0.423987	-0.0619526	-0.38071
Q5T749	Keratinocyte proline-rich protein OS=Homo sapiens OX=9606 GN=KPRP PE=1 SV=1	0.009	1	1	192782	1.41278e+06	365936	502482	617372	709595	809862	511132	266409	1.41278e+06	795055	765316	950480	950215	1.21866e+06	511132	-1.68861	0.718221	-0.111194	-0.166194	0.146407	0.146005	0.504974	-0.748552
Q9HC98	Serine/threonine-protein kinase Nek6 OS=Homo sapiens OX=9606 GN=NEK6 PE=1 SV=2	0.009	1	1		69326.5	103064	296504	42542.2	278878	193479	551015	2292.35	69326.5	223924	451597	65496.2	373444	291142	551015	-6.78918	-1.87068	-0.179146	0.832881	-1.95267	0.558737	0.19957	1.11994
Q9H269	Vacuolar protein sorting-associated protein 16 homolog OS=Homo sapiens OX=9606 GN=VPS16 PE=1 SV=2	0.009	1	1	69855.6							283735	96535	2292.35	2292.35	2292.35	2292.35	2292.35	2292.35	283735	0.97084	-4.42531	-4.42531	-4.42531	-4.42531	-4.42531	-4.42531	2.52626
Q07960	Rho GTPase-activating protein 1 OS=Homo sapiens OX=9606 GN=ARHGAP1 PE=1 SV=1	0.01	1	1							195691	333123	2292.35	2292.35	2292.35	2292.35	2292.35	2292.35	294470	333123	-5.12813	-5.12813	-5.12813	-5.12813	-5.12813	-5.12813	1.87702	2.05495
P33240	Cleavage stimulation factor subunit 2 OS=Homo sapiens OX=9606 GN=CSTF2 PE=1 SV=1	0.01	2	2		345088	858763	852177	979288	944909	438773	1.19727e+06	2292.35	345088	1.8658e+06	1.29793e+06	1.50767e+06	1.26532e+06	660253	1.19727e+06	-8.79427	-1.56028	0.87448	0.350891	0.567005	0.314187	-0.624226	0.234434
Q9NZT2	Opioid growth factor receptor OS=Homo sapiens OX=9606 GN=OGFR PE=1 SV=3	0.01	1	1		393080			90470.7				2292.35	393080	2292.35	2292.35	139285	2292.35	2292.35	2292.35	-4.89624	2.52561	-4.89624	-4.89624	1.02882	-4.89624	-4.89624	-4.89624
P17987	T-complex protein 1 subunit alpha OS=Homo sapiens OX=9606 GN=TCP1 PE=1 SV=1	0.01	1	1	194410	172749	463041		318391	247701	587436	511620	268660	172749	1.00603e+06	2292.35	490182	331695	883958	511620	-0.770822	-1.40793	1.134	-7.64363	0.0967139	-0.466745	0.947376	0.158469
P49760	Dual specificity protein kinase CLK2 OS=Homo sapiens OX=9606 GN=CLK2 PE=1 SV=1	0.01	1	1	227224	92686.8	452965	410682	392775	256032	298600	254508	314006	92686.8	984142	625497	604701	342851	449325	254508	-0.546018	-2.30637	1.10206	0.448194	0.399411	-0.419229	-0.0290515	-0.849101
Q92615	La-related protein 4B OS=Homo sapiens OX=9606 GN=LARP4B PE=1 SV=3	0.01	1	1		202081	219778	473886	114776	125774	213875	475841	2292.35	202081	477504	721762	176705	168423	321833	475841	-7.11744	-0.655474	0.585102	1.18111	-0.849068	-0.918323	0.0158997	0.580069
Q9Y224	RNA transcription, translation and transport factor protein OS=Homo sapiens OX=9606 GN=RTRAF PE=1 SV=1	0.01	1	1				15064		24517.8	22513.2	45607.4	2292.35	2292.35	2292.35	22943.5	2292.35	32831.7	33877.2	45607.4	-2.97739	-2.97739	-2.97739	0.345794	-2.97739	0.862798	0.908025	1.33698
Q9UKF6	Cleavage and polyadenylation specificity factor subunit 3 OS=Homo sapiens OX=9606 GN=CPSF3 PE=1 SV=1	0.01	1	1						208872	154409	322072	2292.35	2292.35	2292.35	2292.35	2292.35	279699	232351	322072	-5.52698	-5.52698	-5.52698	-5.52698	-5.52698	1.40393	1.13636	1.60744
Q9Y3A4	Ribosomal RNA-processing protein 7 homolog A OS=Homo sapiens OX=9606 GN=RRP7A PE=1 SV=2	0.01	1	1		60532.9	199180	254544	209678	200835	258125	431470	2292.35	60532.9	432752	387689	322811	268936	388419	431470	-6.96739	-2.24457	0.593179	0.43454	0.170331	-0.093096	0.437252	0.588898
O95372	Acyl-protein thioesterase 2 OS=Homo sapiens OX=9606 GN=LYPLA2 PE=1 SV=1	0.01	1	1								122454	2292.35	2292.35	2292.35	2292.35	2292.35	2292.35	2292.35	122454	-2.91691	-2.91691	-2.91691	-2.91691	-2.91691	-2.91691	-2.91691	2.82235
Q15326	Zinc finger MYND domain-containing protein 11 OS=Homo sapiens OX=9606 GN=ZMYND11 PE=1 SV=2	0.01	2	1							308220	536159	2292.35	2292.35	2292.35	2292.35	2292.35	2292.35	463801	536159	-5.78861	-5.78861	-5.78861	-5.78861	-5.78861	-5.78861	1.87193	2.08108
Q9H0A6	RING finger protein 32 OS=Homo sapiens OX=9606 GN=RNF32 PE=1 SV=1	0.01	4	1	1.50527e+06	284189	1.51929e+06	221339	1.08227e+06	186008	1.21748e+06	54449.6	2.08016e+06	284189	3.30091e+06	337115	1.66621e+06	249082	1.83203e+06	54449.6	0.763304	-2.10847	1.42947	-1.86208	0.44318	-2.2987	0.580052	-4.49233
O15234	Protein CASC3 OS=Homo sapiens OX=9606 GN=CASC3 PE=1 SV=2	0.01	1	1		37166.3	501614	474174	224355	223762	148835	114815	2292.35	37166.3	1.08984e+06	722201	345408	299638	223963	114815	-7.27247	-3.25337	1.6206	1.02696	-0.0371402	-0.24222	-0.662183	-1.62613
P59998	Actin-related protein 2/3 complex subunit 4 OS=Homo sapiens OX=9606 GN=ARPC4 PE=1 SV=3	0.01	2	1	62206.7	206887	272954	477843	338894	383456	452233	694265	85964.7	206887	593037	727789	521747	513484	680507	694265	-2.54863	-1.2816	0.237678	0.533076	0.0529055	0.029875	0.436167	0.465043
Q9BY44	Eukaryotic translation initiation factor 2A OS=Homo sapiens OX=9606 GN=EIF2A PE=1 SV=3	0.01	1	1			246734	208412	161709	125628	220913	268372	2292.35	2292.35	536070	317426	248960	168228	332424	268372	-6.67666	-6.67666	1.19279	0.436782	0.0862761	-0.479221	0.503387	0.194596
Q8NFJ5	Retinoic acid-induced protein 3 OS=Homo sapiens OX=9606 GN=GPRC5A PE=1 SV=2	0.01	1	1	166683	83084.5		134964	804348	624343		180229	230342	83084.5	2292.35	205560	1.23834e+06	836053	2292.35	180229	-0.592297	-2.06342	-7.2431	-0.756519	1.83426	1.26752	-7.2431	-0.946246
Q99471	Prefoldin subunit 5 OS=Homo sapiens OX=9606 GN=PFDN5 PE=1 SV=2	0.01	1	1				42026				58964.6	2292.35	2292.35	2292.35	64008.5	2292.35	2292.35	2292.35	58964.6	-2.89833	-2.89833	-2.89833	1.90504	-2.89833	-2.89833	-2.89833	1.78662
Q6IA86	Elongator complex protein 2 OS=Homo sapiens OX=9606 GN=ELP2 PE=1 SV=2	0.011	2	1					460044	191800	451525	117192	2292.35	2292.35	2292.35	2292.35	708264	256838	679443	117192	-6.59344	-6.59344	-6.59344	-6.59344	1.67787	0.21444	1.61794	-0.917539
P15927	Replication protein A 32 kDa subunit OS=Homo sapiens OX=9606 GN=RPA2 PE=1 SV=1	0.011	1	1				234902	219218	392857	232928	573098	2292.35	2292.35	2292.35	357772	337499	526072	350504	573098	-6.87451	-6.87451	-6.87451	0.411554	0.327398	0.967775	0.381943	1.09129
Q92974	Rho guanine nucleotide exchange factor 2 OS=Homo sapiens OX=9606 GN=ARHGEF2 PE=1 SV=4	0.011	8	1	1.55107e+06	304232	1.88657e+06	513700	1.66287e+06	546046	3.32327e+06	738512	2.14345e+06	304232	4.09888e+06	782402	2.56009e+06	731207	5.00076e+06	738512	0.0678751	-2.74882	1.00317	-1.38608	0.324135	-1.48371	1.29009	-1.46937
Q8NI36	WD repeat-containing protein 36 OS=Homo sapiens OX=9606 GN=WDR36 PE=1 SV=1	0.011	2	1			105278	139676		73740.6	164292	212204	2292.35	2292.35	228734	212736	2292.35	98745.5	247222	212204	-5.77833	-5.77833	0.862368	0.757765	-5.77833	-0.349514	0.974504	0.754149
O14686	Histone-lysine N-methyltransferase 2D OS=Homo sapiens OX=9606 GN=KMT2D PE=1 SV=2	0.011	1	1			1.47743e+06	3.20834e+06					2292.35	2292.35	3.20996e+06	4.88653e+06	2292.35	2292.35	2292.35	2292.35	-8.7887	-8.7887	1.66281	2.26907	-8.7887	-8.7887	-8.7887	-8.7887
[truncated: 191 more rows]
